# Supplementary material for: Genome-Wide Analysis of Müller Glial Differentiation Reveals a Requirement for Notch Signaling in Postmitotic Cells to Maintain the Glial Fate
Source: PLoS One. 2011 Aug 2;6(8):e22817. doi: 10.1371/journal.pone.0022817 (PMC3149061; doi:10.1371/journal.pone.0022817)
Supplement: Table S4 — The results of the unsupervised K-medians cluster analysis for all genes, sorted into the 10 clusters. (XLSX) [file pone.0022817.s006.xlsx]

## Sheet: Sheet1
java.awt.Color[r=255,g=255,b=255]	10428020	NM_172606	2011-03-06	membrane-associated ring finger (C3HC4) 6	NM_172606	GO:0006512	ubiquitin cycle	inferred from electronic annotation	GO:0005783 // GO:0016020 // GO:0016021	endoplasmic reticulum // membrane // integral to membrane	inferred from electronic annotation // inferred from electronic annotation // inferred from reviewed computational analysis	GO:0005515 // GO:0008270 // GO:0016874 // GO:0046872	protein binding // zinc ion binding // ligase activity // metal ion binding	inferred from electronic annotation // inferred from electronic annotation // inferred from electronic annotation // inferred from electronic annotation	membrane-associated ring finger (C3HC4) 6	2011-03-06	NM_172606	31460792	Mm.272185	223455	10428020	-	BC059190	15	31385654	NA
java.awt.Color[r=255,g=255,b=255]	10348817	ENSMUST00000027495	2011-09-02	"septin 2 (Sept2), mRNA "	ENSMUST00000027495	GO:0000910 // GO:0007049 // GO:0051301	cytokinesis // cell cycle // cell division	non-traceable author statement // inferred from electronic annotation // inferred from electronic annotation	GO:0005826 // GO:0019717	contractile ring // synaptosome	non-traceable author statement // inferred from direct assay	GO:0000166 // GO:0003924 // GO:0005515 // GO:0005525	nucleotide binding // GTPase activity // protein binding // GTP binding	inferred from electronic annotation // non-traceable author statement // inferred from physical interaction // inferred from electronic annotation	septin 2	2011-09-02	NM_010891	95406307	Mm.428652	18000	10348817	+	D49382	1	95375621	GO:0019717 | GO:0005515 | GO:0000910 | GO:0003924 | GO:0005826
java.awt.Color[r=255,g=255,b=255]	10496629	NM_053102	2011-09-15	selenoprotein	NM_053102	GO:0051084	'de novo' posttranslational protein folding	traceable author statement	GO:0005783 // GO:0005788	endoplasmic reticulum // endoplasmic reticulum lumen	inferred from electronic annotation // inferred from sequence or structural similarity	GO:0005515 // GO:0008430 // GO:0008430	protein binding // selenium binding // selenium binding	inferred from physical interaction // inferred from direct assay // inferred from electronic annotation	selenoprotein	2011-09-15	NM_053102	144260721	Mm.29812	93684	10496629	+	AF288740	3	144233391	GO:0008430 | GO:0005515 | GO:0005788 | GO:0051084
java.awt.Color[r=255,g=255,b=255]	10353250	---	---	---	ENSMUST00000082064	---	---	---	---	---	---	---	---	---	predicted gene, ENSMUSG00000073212	ENSMUSG00000073212	NA	15259314	Mm.392463	433845	10353250	-	BC091736	1	15258880	NA
java.awt.Color[r=255,g=255,b=255]	10396066	---	---	---	---	---	---	---	---	---	---	---	---	---	NA	NA	NA	70260580	NA	NA	10396066	+	AF317298	12	70260282	NA
java.awt.Color[r=255,g=255,b=255]	10400704	---	---	---	---	---	---	---	---	---	---	---	---	---	NA	NA	NA	70462468	NA	NA	10400704	-	AF317298	12	70462170	NA
java.awt.Color[r=255,g=255,b=255]	10425757	---	---	---	ENSMUST00000023086	---	---	---	---	---	---	---	---	---	RIKEN cDNA 1500032L24 gene	1500032L24Rik	NA	82179495	Mm.260042	69029	10425757	+	BC092006	15	82176476	NA
java.awt.Color[r=255,g=255,b=255]	10447286	---	---	---	---	---	---	---	---	---	---	---	---	---	ERO1-like (S. cerevisiae) | predicted gene, ENSMUSG00000066956 | similar to ribosomal protein L31 | predicted gene, EG667682 | predicted gene, EG668850 | predicted gene, EG665562 | ribosomal protein L31	LOC673582 | Rpl31 | EG667682 | EG668850 | EG665562 | ENSMUSG00000066956 | LOC638399 | Ero1l	XM_917895 | XR_002259 | XM_910656 | XM_001478288 | NM_053257	85898348	Mm.379302	673582 | 665562 | 667682 | 114641 | 668850 | 638399 | 50527 | 100042740	10447286	+	BC008223	17	85897973	GO:0030968 | GO:0006457 | GO:0016491 | GO:0030176
java.awt.Color[r=255,g=255,b=255]	10471909	---	---	---	GENSCAN00000044146	---	---	---	---	---	---	---	---	---	NA	NA	NA	40412636	NA	NA	10471909	+	NA	2	40411272	NA
java.awt.Color[r=255,g=255,b=255]	10528480	---	---	---	NM_011099	---	---	---	---	---	---	---	---	---	predicted gene, EG625174	EG625174	XR_033533 | NM_011099	22231986	NA	625174	10528480	-	D38379	5	22230393	NA
java.awt.Color[r=255,g=255,b=255]	10598034	---	---	---	ENSMUST00000082396	---	---	---	---	---	---	---	---	---	NA	NA	NA	5016	NA	NA	10598034	+	NC_005089	M	3914	NA
java.awt.Color[r=255,g=255,b=255]	10598036	---	---	---	ENSMUST00000082402	---	---	---	---	---	---	---	---	---	cytochrome c oxidase subunit I	COX1	NA	6872	NA	17708	10598036	+	NC_005089	M	5328	GO:0005739
java.awt.Color[r=255,g=255,b=255]	10600027	---	---	---	ENSMUST00000110385	---	---	---	---	---	---	---	---	---	predicted gene, EG667779 | predicted gene, OTTMUSG00000005566 | ribosomal protein L30	EG667779 | Rpl30 | OTTMUSG00000005566	XM_001473167 | XM_001474827 | XR_032737	69049442	Mm.439801	667779 | 19946 | 666899	10600027	+	BC092137	X	69048955	NA
java.awt.Color[r=255,g=255,b=255]	10353624	---	---	---	ENSMUST00000084013	---	---	---	---	---	---	---	---	---	NADH dehydrogenase subunit 4L	ND4L	NA	24619539	NA	17720	10353624	-	NC_005089	1	24619243	NA
java.awt.Color[r=255,g=255,b=255]	10353626	---	---	---	BC020072	---	---	---	---	---	---	---	---	---	ATP synthase F0 subunit 8 | ATP synthase F0 subunit 6	ATP6 | ATP8	NA	24621629	NA	17706 | 17705	10353626	-	BC069931	1	24620810	NA
java.awt.Color[r=255,g=255,b=255]	10353794	---	---	---	ENSMUST00000047534	---	---	---	---	---	---	---	---	---	cDNA sequence BC043098	BC043098	NA	34899895	Mm.120151	214469	10353794	-	BC043098	1	34870066	NA
java.awt.Color[r=255,g=255,b=255]	10354470	---	---	---	ENSMUST00000080309	---	---	---	---	---	---	---	---	---	ribosomal protein L15	Rpl15	NA	51998105	Mm.387909	66480	10354470	-	BC100561	1	51997494	NA
java.awt.Color[r=255,g=255,b=255]	10356170	---	---	---	---	---	---	---	---	---	---	---	---	---	NA	NA	NA	83387202	NA	NA	10356170	-	NA	1	83387116	NA
java.awt.Color[r=255,g=255,b=255]	10357478	---	---	---	ENSMUST00000088648	---	---	---	---	---	---	---	---	---	predicted gene, EG668409 | predicted gene, ENSMUSG00000059999 | ERO1-like (S. cerevisiae) | predicted gene, ENSMUSG00000066956 | predicted gene, EG667682 | ribosomal protein L31 | similar to ribosomal protein L31	LOC673582 | ENSMUSG00000059999 | EG668409 | LOC638399 | Rpl31 | Ero1l | EG667682 | ENSMUSG00000066956	XM_917895 | XM_001478288 | XR_031046 | XR_030503 | XR_032288	131698341	Mm.425158	638399 | 673582 | 100042740 | 100043192 | 667682 | 114641 | 668409 | 50527	10357478	-	BC086916	1	131697964	GO:0030968 | GO:0006457 | GO:0016491 | GO:0030176
java.awt.Color[r=255,g=255,b=255]	10358454	---	---	---	ENSMUST00000115615	---	---	---	---	---	---	---	---	---	RNA binding motif protein 3	Rbm3	NA	152113193	Mm.128512	19652	10358454	-	BC006580	1	152112000	GO:0006412 | GO:0043023 | GO:0035196 | GO:0009409
java.awt.Color[r=255,g=255,b=255]	10360185	---	---	---	---	---	---	---	---	---	---	---	---	---	NA	NA	NA	173839253	NA	NA	10360185	-	NA	1	173839168	NA
java.awt.Color[r=255,g=255,b=255]	10360542	---	---	---	BC033430	---	---	---	---	---	---	---	---	---	NA	NA	NA	180252801	NA	NA	10360542	-	BC033430	1	180252617	NA
java.awt.Color[r=255,g=255,b=255]	10363479	---	---	---	ENSMUST00000077389	---	---	---	---	---	---	---	---	---	predicted gene, OTTMUSG00000025769 | predicted gene, EG546052 | ribosomal protein L27a | predicted gene, EG432798 | predicted gene, EG665189 | predicted gene, EG237361 | predicted gene, EG622978	OTTMUSG00000025769 | EG622978 | EG237361 | EG665189 | EG432798 | EG546052 | Rpl27a	XM_994502 | XM_917314 | XR_034064 | XM_001003482 | XM_905111 | XM_888302	60773065	Mm.142380	546052 | 622978 | 26451 | 667175 | 432798 | 237361 | 665189	10363479	+	BC081430	10	60772569	GO:0003735 | GO:0006412 | GO:0022626
java.awt.Color[r=255,g=255,b=255]	10368886	---	---	---	ENSMUST00000105502	---	---	---	---	---	---	---	---	---	forkhead box O3a	Foxo3a	NA	41905238	Mm.338613	56484	10368886	-	NA	10	41905020	GO:0005737 | GO:0042593 | GO:0006917 | GO:0016563 | GO:0045944 | GO:0045648 | GO:0003677 | GO:0001544 | GO:0043565 | GO:0001542 | GO:0003700 | GO:0001556 | GO:0006355 | GO:0001547 | GO:0005624 | GO:0006974 | GO:0005634
java.awt.Color[r=255,g=255,b=255]	10375121	---	---	---	ENSMUST00000101381	---	---	---	---	---	---	---	---	---	RIKEN cDNA C530030P08 gene	C530030P08Rik	NA	32626208	NA	97730	10375121	+	NA	11	32625889	NA
java.awt.Color[r=255,g=255,b=255]	10384493	---	---	---	GENSCAN00000019123	---	---	---	---	---	---	---	---	---	NA	NA	NA	17874798	NA	NA	10384493	-	NA	11	17873845	NA
java.awt.Color[r=255,g=255,b=255]	10397699	---	---	---	ENSMUST00000076166	---	---	---	---	---	---	---	---	---	predicted gene, OTTMUSG00000005566 | ribosomal protein L30 | predicted gene, EG667779	EG667779 | Rpl30 | OTTMUSG00000005566	XM_001473167 | XM_001474827 | XR_032737	100285787	Mm.358632	667779 | 19946 | 666899	10397699	+	BC092137	12	100285440	NA
java.awt.Color[r=255,g=255,b=255]	10400334	---	---	---	ENSMUST00000088648	---	---	---	---	---	---	---	---	---	hypothetical protein LOC675768 | predicted gene, EG667682 | predicted gene, ENSMUSG00000059999 | ERO1-like (S. cerevisiae) | predicted gene, ENSMUSG00000066956 | ribosomal protein L31 | similar to ribosomal protein L31	LOC673582 | ENSMUSG00000059999 | Rpl31 | EG667682 | LOC675768 | ENSMUSG00000066956 | LOC638399 | Ero1l	XM_917895 | XR_034752 | XR_030503 | XR_032288 | XM_001473217	55802693	Mm.387108	673582 | 667682 | 114641 | 675768 | 638399 | 100043192 | 50527 | 100042740	10400334	-	BC099436	12	55802316	GO:0030968 | GO:0006457 | GO:0016491 | GO:0030176
java.awt.Color[r=255,g=255,b=255]	10400708	---	---	---	ENSMUST00000102219	---	---	---	---	---	---	---	---	---	NA	NA	NA	70662344	NA	NA	10400708	-	NA	12	70662260	NA
java.awt.Color[r=255,g=255,b=255]	10401695	---	---	---	ENSMUST00000089785	---	---	---	---	---	---	---	---	---	predicted gene, OTTMUSG00000019286 | predicted gene, OTTMUSG00000017565 | ribosomal protein L21 | predicted gene, ENSMUSG00000068397 | predicted gene, ENSMUSG00000066443	Rpl21 | ENSMUSG00000068397 | ENSMUSG00000066443 | OTTMUSG00000019286 | OTTMUSG00000017565	XM_911501 | XM_001474825 | XM_001003798 | XR_034192 | XR_032420 | XR_032188 | XR_030594 | XR_031650 | XM_484880 | XR_034967	88187417	Mm.440507	19933 | 100039601 | 676253 | 675278 | 100041000	10401695	-	XM_911501	12	88186728	NA
java.awt.Color[r=255,g=255,b=255]	10401924	---	---	---	ENSMUST00000088648	---	---	---	---	---	---	---	---	---	predicted gene, EG667682 | predicted gene, EG626367 | predicted gene, ENSMUSG00000059999 | predicted gene, EG432681 | predicted gene, ENSMUSG00000066956 | ribosomal protein L31 | similar to ribosomal protein L31	LOC673582 | EG626367 | ENSMUSG00000059999 | Rpl31 | EG667682 | EG432681 | ENSMUSG00000066956 | LOC638399	XM_917895 | XR_032288 | XM_001476675	93129713	Mm.379302	673582 | 432681 | 667682 | 114641 | 638399 | 100043192 | 100042740 | 626367	10401924	-	BC099436	12	93129336	NA
java.awt.Color[r=255,g=255,b=255]	10403108	---	---	---	---	---	---	---	---	---	---	---	---	---	predicted gene, ENSMUSG00000066826 | predicted gene, ENSMUSG00000069996 | high mobility group nucleosomal binding domain 2	ENSMUSG00000066826 | ENSMUSG00000069996 | Hmgn2	XM_001478555 | NM_016957 | XM_001476615	117746357	Mm.458190	15331 | 100042405 | 100041826	10403108	-	BC090837	12	117746085	NA
java.awt.Color[r=255,g=255,b=255]	10404178	---	---	---	ENSMUST00000019276	---	---	---	---	---	---	---	---	---	cDNA sequence BC005537	BC005537	NM_024473	24905820	Mm.266668	79555	10404178	+	BC005537	13	24893526	NA
java.awt.Color[r=255,g=255,b=255]	10406782	---	---	---	ENSMUST00000042517	---	---	---	---	---	---	---	---	---	RIKEN cDNA B230112C05 gene	B230112C05Rik	NA	97899470	Mm.458280	320557	10406782	+	AK173051	13	97841598	NA
java.awt.Color[r=255,g=255,b=255]	10406854	---	---	---	ENSMUST00000080866	---	---	---	---	---	---	---	---	---	predicted gene, EG546052 | ribosomal protein L27a | predicted gene, EG665189 | predicted gene, EG432798 | predicted gene, EG237361 | predicted gene, EG622978	EG432798 | EG237361 | EG546052 | EG665189 | EG622978 | Rpl27a	XM_484309 | XM_001003482 | XM_905111 | XM_888302 | XM_994502 | XR_034064 | XM_917314	99674662	Mm.142380	622978 | 26451 | 665189 | 546052 | 432798 | 237361	10406854	+	BC086939	13	99674170	GO:0003735 | GO:0006412 | GO:0022626
java.awt.Color[r=255,g=255,b=255]	10407511	---	---	---	GENSCAN00000036553	---	---	---	---	---	---	---	---	---	NA	NA	NA	8289361	NA	NA	10407511	-	NA	13	8289092	NA
java.awt.Color[r=255,g=255,b=255]	10412911	---	---	---	---	---	---	---	---	---	---	---	---	---	farnesyl diphosphate farnesyl transferase 1	Fdft1	NA	19912637	Mm.474432	14137	10412911	+	NA	14	19912552	NA
java.awt.Color[r=255,g=255,b=255]	10415444	---	---	---	GENSCAN00000060802	---	---	---	---	---	---	---	---	---	NA	NA	NA	56869914	NA	NA	10415444	+	NA	14	56868906	NA
java.awt.Color[r=255,g=255,b=255]	10419469	---	---	---	U24680	---	---	---	---	---	---	---	---	---	NA	NA	NA	51427267	NA	NA	10419469	-	U24680	14	51427159	NA
java.awt.Color[r=255,g=255,b=255]	10424379	---	---	---	ENSMUST00000104933	---	---	---	---	---	---	---	---	---	splicing factor, arginine/serine-rich 3 (SRp20)	Sfrs3	NA	59809726	Mm.6787	20383	10424379	+	BC083316	15	59809277	GO:0003723
java.awt.Color[r=255,g=255,b=255]	10426437	---	---	---	---	---	---	---	---	---	---	---	---	---	NA	NA	NA	93065115	NA	NA	10426437	+	NA	15	93064794	NA
java.awt.Color[r=255,g=255,b=255]	10433562	---	---	---	ENSMUST00000076166	---	---	---	---	---	---	---	---	---	predicted gene, EG667779 | predicted gene, OTTMUSG00000005566 | ribosomal protein L30	EG667779 | Rpl30 | OTTMUSG00000005566	NA	10801809	Mm.439801	667779 | 19946 | 666899	10433562	+	BC086890	16	10801468	NA
java.awt.Color[r=255,g=255,b=255]	10433902	---	---	---	ENSMUST00000110385	---	---	---	---	---	---	---	---	---	ribosomal protein L30	Rpl30	NA	16276043	Mm.439801	19946	10433902	+	BC086890	16	16275696	NA
java.awt.Color[r=255,g=255,b=255]	10436694	---	---	---	---	---	---	---	---	---	---	---	---	---	NA	NA	NA	85645055	NA	NA	10436694	+	NA	16	85644815	NA
java.awt.Color[r=255,g=255,b=255]	10443193	---	---	---	ENSMUST00000110385	---	---	---	---	---	---	---	---	---	predicted gene, EG667779 | predicted gene, OTTMUSG00000005566 | ribosomal protein L30	EG667779 | Rpl30 | OTTMUSG00000005566	XR_032737	27667357	Mm.439801	667779 | 19946 | 666899	10443193	+	BC086890	17	27667012	NA
java.awt.Color[r=255,g=255,b=255]	10445185	---	---	---	---	---	---	---	---	---	---	---	---	---	18S RNA | phosphatidylinositol glycan anchor biosynthesis, class T	Pigt | Rn18s	NR_003278	39983957	Mm.28228	19791 | 78928	10445185	+	AB057593	17	39983318	GO:0005737 | GO:0003923 | GO:0051402 | GO:0016023 | GO:0016255 | GO:0042765 | GO:0030182
java.awt.Color[r=255,g=255,b=255]	10447699	---	---	---	GENSCAN00000058178	---	---	---	---	---	---	---	---	---	NA	NA	NA	9514246	NA	NA	10447699	-	NA	17	9513365	NA
java.awt.Color[r=255,g=255,b=255]	10448182	---	---	---	ENSMUST00000102183	---	---	---	---	---	---	---	---	---	NA	NA	NA	21421176	NA	NA	10448182	-	NA	17	21421067	NA
java.awt.Color[r=255,g=255,b=255]	10457223	---	---	---	ENSMUST00000096485	---	---	---	---	---	---	---	---	---	RIKEN cDNA 6820431F20 gene	6820431F20Rik	NA	4198967	Mm.359054	381598	10457223	-	NA	18	4198214	NA
java.awt.Color[r=255,g=255,b=255]	10458823	---	---	---	ENSMUST00000036030	---	---	---	---	---	---	---	---	---	NA	NA	NA	46756986	NA	NA	10458823	-	NA	18	46747144	NA
java.awt.Color[r=255,g=255,b=255]	10459766	---	---	---	AF357342	---	---	---	---	---	---	---	---	---	NA	NA	NA	74938122	NA	NA	10459766	-	AF357342	18	74938046	NA
java.awt.Color[r=255,g=255,b=255]	10459768	---	---	---	ENSMUST00000104158	---	---	---	---	---	---	---	---	---	NA	NA	NA	74938354	NA	NA	10459768	-	NA	18	74938215	NA
java.awt.Color[r=255,g=255,b=255]	10461642	---	---	---	AF357342	---	---	---	---	---	---	---	---	---	NA	NA	NA	11769834	NA	NA	10461642	+	AF357342	19	11769757	NA
java.awt.Color[r=255,g=255,b=255]	10474239	---	---	---	NM_001081297	---	---	---	---	---	---	---	---	---	glyceraldehyde-3-phosphate dehydrogenase | predicted gene, OTTMUSG00000014946 | RIKEN cDNA A930018P22 gene | predicted gene, ENSMUSG00000070443 | predicted gene, ENSMUSG00000070408 | predicted gene, ENSMUSG00000073737 | similar to Glyceraldehyde-3-phosphate dehydrogenase (GAPDH) | predicted gene, EG640094 | predicted gene, EG545741	LOC100047352 | A930018P22Rik | ENSMUSG00000073737 | Gapdh | OTTMUSG00000014946 | EG640094 | ENSMUSG00000070443 | EG545741 | ENSMUSG00000070408	XR_034212 | XR_034007 | XR_030868 | XR_002082 | XM_001479851 | XR_031418 | XR_032441 | XM_001487781 | XM_001473623 | XR_033516	104132917	Mm.304088	545741 | 100047352 | 100043349 | 100039959 | 100039258 | 640094 | 100041748 | 68243 | 14433	10474239	+	AK194274	2	104131673	GO:0005737 | GO:0005739 | GO:0005515 | GO:0007275 | GO:0004365
java.awt.Color[r=255,g=255,b=255]	10474669	---	---	---	ENSMUST00000077389	---	---	---	---	---	---	---	---	---	predicted gene, OTTMUSG00000005653 | predicted gene, EG546052 | ribosomal protein L27a | predicted gene, EG432798 | predicted gene, OTTMUSG00000025769 | predicted gene, EG665189 | predicted gene, OTTMUSG00000015227 | predicted gene, EG622978	EG432798 | OTTMUSG00000005653 | OTTMUSG00000015227 | EG546052 | OTTMUSG00000025769 | EG665189 | EG622978 | Rpl27a	XM_905111 | XM_888302 | XM_994502 | XR_034064 | XM_917314 | XR_033157	116881748	Mm.142380	241621 | 622978 | 26451 | 665189 | 546052 | 667175 | 432798 | 667762	10474669	+	BC086939	2	116881302	GO:0003735 | GO:0006412 | GO:0022626
java.awt.Color[r=255,g=255,b=255]	10485357	---	---	---	---	---	---	---	---	---	---	---	---	---	NA	NA	NA	98507458	NA	NA	10485357	-	AK156257	2	98506704	NA
java.awt.Color[r=255,g=255,b=255]	10487643	---	---	---	ENSMUST00000077389	---	---	---	---	---	---	---	---	---	predicted gene, EG546052 | ribosomal protein L27a | predicted gene, EG432798 | predicted gene, OTTMUSG00000015520 | predicted gene, OTTMUSG00000025769 | predicted gene, EG665189 | predicted gene, EG237361 | predicted gene, EG622978	OTTMUSG00000015520 | EG432798 | EG237361 | EG546052 | OTTMUSG00000025769 | EG665189 | EG622978 | Rpl27a	XM_905111 | XM_888302 | XM_994502 | XM_917865 | XM_917314 | XR_034064	130211065	Mm.142380	622978 | 26451 | 665189 | 546052 | 667175 | 432798 | 668899 | 237361	10487643	-	BC086939	2	130210619	GO:0003735 | GO:0006412 | GO:0022626
java.awt.Color[r=255,g=255,b=255]	10491062	---	---	---	ENSMUST00000077389	---	---	---	---	---	---	---	---	---	predicted gene, EG546052 | ribosomal protein L27a | predicted gene, EG432798 | predicted gene, OTTMUSG00000015520 | predicted gene, OTTMUSG00000025769 | predicted gene, EG665189 | predicted gene, EG237361 | predicted gene, EG622978	OTTMUSG00000015520 | EG432798 | EG237361 | EG546052 | OTTMUSG00000025769 | EG665189 | EG622978 | Rpl27a	XM_001003482 | XM_888302 | XM_994502 | XM_917865 | XM_917314 | XR_034064	24232506	Mm.142380	622978 | 26451 | 665189 | 546052 | 667175 | 432798 | 668899 | 237361	10491062	+	BC086939	3	24231968	GO:0003735 | GO:0006412 | GO:0022626
java.awt.Color[r=255,g=255,b=255]	10491967	---	---	---	ENSMUST00000106443	---	---	---	---	---	---	---	---	---	predicted gene, 100041325 | glyceraldehyde-3-phosphate dehydrogenase pseudogene | glyceraldehyde-3-phosphate dehydrogenase | predicted gene, ENSMUSG00000072451 | predicted gene, 100040053 | predicted gene, OTTMUSG00000005227 | predicted gene, 100043724 | predicted gene, ENSMUSG00000070490	LOC100039762 | Gapdh | 100043724 | ENSMUSG00000072451 | ENSMUSG00000070490 | 100041325 | OTTMUSG00000005227 | 100040053	XR_034475 | XR_032307 | XR_030565 | XM_001479851 | XR_031548 | XM_001480150	52417758	Mm.465013	100101481 | 100042746 | 100043724 | 100042349 | 100039762 | 100041325 | 14433 | 100040053	10491967	+	BC096042	3	52416757	GO:0005737 | GO:0005739 | GO:0005515 | GO:0007275 | GO:0004365
java.awt.Color[r=255,g=255,b=255]	10492658	---	---	---	ENSMUST00000050581	---	---	---	---	---	---	---	---	---	predicted gene, EG433273	EG433273	NR_004447	78722385	NA	433273	10492658	+	NR_004447	3	78721122	NA
java.awt.Color[r=255,g=255,b=255]	10493891	---	---	---	ENSMUST00000110360	---	---	---	---	---	---	---	---	---	tyrosine 3-monooxygenase/tryptophan 5-monooxygenase activation protein, zeta polypeptide	Ywhaz	NA	92494085	Mm.3360	22631	10493891	+	U79231	3	92493347	GO:0006605 | GO:0005739 | GO:0005634 | GO:0019904
java.awt.Color[r=255,g=255,b=255]	10499198	---	---	---	ENSMUST00000076166	---	---	---	---	---	---	---	---	---	predicted gene, EG667779 | predicted gene, OTTMUSG00000005566 | ribosomal protein L30	EG667779 | Rpl30 | OTTMUSG00000005566	XM_001474827 | XR_032737	87483920	Mm.439801	667779 | 19946 | 666899	10499198	-	BC092137	3	87483579	NA
java.awt.Color[r=255,g=255,b=255]	10500009	---	---	---	ENSMUST00000088648	---	---	---	---	---	---	---	---	---	predicted gene, EG668409 | predicted gene, EG626367 | ERO1-like (S. cerevisiae) | predicted gene, ENSMUSG00000066956 | similar to ribosomal protein L31 | predicted gene, EG667682 | predicted gene, EG668850 | predicted gene, ENSMUSG00000059999 | ribosomal protein L31	LOC673582 | EG626367 | ENSMUSG00000059999 | Rpl31 | EG667682 | EG668850 | EG668409 | ENSMUSG00000066956 | LOC638399 | Ero1l	XM_917895 | XR_002259 | XR_034752 | XR_031046 | XR_030503 | XR_032288 | XM_917009 | XM_001473217	94408706	Mm.379302	673582 | 667682 | 114641 | 668850 | 638399 | 100043192 | 668409 | 50527 | 100042740 | 626367	10500009	-	BC099436	3	94408330	GO:0030968 | GO:0006457 | GO:0016491 | GO:0030176
java.awt.Color[r=255,g=255,b=255]	10501661	---	---	---	ENSMUST00000114717	---	---	---	---	---	---	---	---	---	splicing factor, arginine/serine-rich 3 (SRp20)	Sfrs3	NA	116264344	Mm.6787	20383	10501661	-	NA	3	116263874	GO:0003723
java.awt.Color[r=255,g=255,b=255]	10504121	---	---	---	ENSMUST00000098124	---	---	---	---	---	---	---	---	---	predicted gene, EG545605 | RIKEN cDNA 4933409K07 gene | similar to 4933409K07Rik protein | predicted gene, 100039909	LOC100041599 | 100039909 | EG545605 | 4933409K07Rik	XR_031216 | XM_001473759	41757377	Mm.440578	108816 | 100039909 | 545605 | 100041599	10504121	+	AK051496	4	41756706	NA
java.awt.Color[r=255,g=255,b=255]	10504123	---	---	---	ENSMUST00000098124	---	---	---	---	---	---	---	---	---	predicted gene, EG545605 | similar to 4933409K07Rik protein | predicted gene, 100039909	LOC100041599 | 100039909 | EG545605	XR_031216 | XM_001473759	41760250	NA	100039909 | 545605 | 100041599	10504123	+	AK051496	4	41759579	NA
java.awt.Color[r=255,g=255,b=255]	10504125	---	---	---	ENSMUST00000098124	---	---	---	---	---	---	---	---	---	predicted gene, EG545605 | similar to 4933409K07Rik protein | predicted gene, 100039909	LOC100041599 | 100039909 | EG545605	XR_031216 | XM_001473759	41763123	NA	100039909 | 545605 | 100041599	10504125	+	AK051496	4	41762452	NA
java.awt.Color[r=255,g=255,b=255]	10504148	---	---	---	ENSMUST00000084673	---	---	---	---	---	---	---	---	---	predicted gene, EG545605 | RIKEN cDNA 4933409K07 gene | similar to 4933409K07Rik protein | predicted gene, 100039344 | predicted gene, 665845 | predicted gene, 100039909	LOC100041599 | 100039344 | 100039909 | EG545605 | LOC100041516 | 4933409K07Rik | 665845	XR_031216 | XR_030749 | XR_031127 | XM_001473759	42110535	Mm.440578	108816 | 100039344 | 100039909 | 545605 | 100041516 | 100041599 | 665845	10504148	+	AK029949	4	41960598	NA
java.awt.Color[r=255,g=255,b=255]	10504169	---	---	---	ENSMUST00000084673	---	---	---	---	---	---	---	---	---	predicted gene, ENSMUSG00000073868 | RIKEN cDNA 4933409K07 gene | similar to 4933409K07Rik protein | predicted gene, 665845 | predicted gene, 100039909	100039909 | LOC100041516 | ENSMUSG00000073868 | 4933409K07Rik | 665845	XR_031127 | XR_001565	42476567	Mm.440578	545614 | 108816 | 100039909 | 100041516 | 665845	10504169	+	AK029949	4	42471734	NA
java.awt.Color[r=255,g=255,b=255]	10504178	---	---	---	ENSMUST00000084673	---	---	---	---	---	---	---	---	---	predicted gene, EG545605 | RIKEN cDNA 4933409K07 gene | similar to 4933409K07Rik protein | predicted gene, 100039344 | predicted gene, 665845 | predicted gene, 100039909	LOC100041599 | 100039344 | 100039909 | EG545605 | LOC100041516 | 4933409K07Rik | 665845	XR_031216 | XR_030749 | XR_031127 | XM_001473759	42603472	Mm.440578	108816 | 100039344 | 100039909 | 545605 | 100041516 | 100041599 | 665845	10504178	+	AK029949	4	42600737	NA
java.awt.Color[r=255,g=255,b=255]	10509275	---	---	---	ENSMUST00000088648	---	---	---	---	---	---	---	---	---	ERO1-like (S. cerevisiae) | predicted gene, ENSMUSG00000066956 | predicted gene, EG667682 | ribosomal protein L31	Rpl31 | EG667682 | ENSMUSG00000066956 | Ero1l	XR_032288 | XM_001476675	136951623	Mm.379302	667682 | 114641 | 50527 | 100042740	10509275	+	BC086916	4	136951208	GO:0030968 | GO:0006457 | GO:0016491 | GO:0030176
java.awt.Color[r=255,g=255,b=255]	10512327	---	---	---	ENSMUST00000084673	---	---	---	---	---	---	---	---	---	predicted gene, ENSMUSG00000073868 | RIKEN cDNA 4933409K07 gene | similar to 4933409K07Rik protein | predicted gene, 665845 | predicted gene, 100039909	100039909 | LOC100041516 | ENSMUSG00000073868 | 4933409K07Rik | 665845	XR_031127 | XR_001565	41925853	Mm.440578	545614 | 108816 | 100039909 | 100041516 | 665845	10512327	-	AK029949	4	41902019	NA
java.awt.Color[r=255,g=255,b=255]	10513867	---	---	---	ENSMUST00000049531	---	---	---	---	---	---	---	---	---	CDK5 regulatory subunit associated protein 2	Cdk5rap2	NA	69910454	Mm.379344	214444	10513867	-	BC106164	4	69908971	GO:0005813
java.awt.Color[r=255,g=255,b=255]	10516275	---	---	---	GENSCAN00000027996	---	---	---	---	---	---	---	---	---	NA	NA	NA	125747524	NA	NA	10516275	-	NA	4	125747111	NA
java.awt.Color[r=255,g=255,b=255]	10532919	---	---	---	---	---	---	---	---	---	---	---	---	---	predicted gene, EG381438	EG381438	NA	115503852	Mm.471762	381438	10532919	-	BC147192	5	115503430	NA
java.awt.Color[r=255,g=255,b=255]	10536170	---	---	---	---	---	---	---	---	---	---	---	---	---	18S RNA | phosphatidylinositol glycan anchor biosynthesis, class T	Pigt | Rn18s	NR_003278	3151101	Mm.28228	19791 | 78928	10536170	+	AB057593	6	3150673	GO:0005737 | GO:0003923 | GO:0051402 | GO:0016023 | GO:0016255 | GO:0042765 | GO:0030182
java.awt.Color[r=255,g=255,b=255]	10537244	---	---	---	GENSCAN00000063800	---	---	---	---	---	---	---	---	---	NA	NA	NA	34989604	NA	NA	10537244	+	AF204176	6	34989299	NA
java.awt.Color[r=255,g=255,b=255]	10537349	---	---	---	ENSMUST00000076166	---	---	---	---	---	---	---	---	---	predicted gene, EG667779 | predicted gene, OTTMUSG00000005566 | ribosomal protein L30	EG667779 | Rpl30 | OTTMUSG00000005566	XM_001473167 | XM_001474827	38327231	Mm.439801	667779 | 19946 | 666899	10537349	+	BC086890	6	38326766	NA
java.awt.Color[r=255,g=255,b=255]	10537909	---	---	---	---	---	---	---	---	---	---	---	---	---	NA	NA	NA	47731722	NA	NA	10537909	+	U34827	6	47731623	NA
java.awt.Color[r=255,g=255,b=255]	10541494	---	---	---	ENSMUST00000078766	---	---	---	---	---	---	---	---	---	ubiquitin C | predicted gene, EG619900 | ubiquitin B | gene model 1821, (NCBI) | ribosomal protein S27a	Ubb | Ubc | Rps27a | Gm1821 | EG619900	XR_031414 | XR_032062 | XR_033656 | XR_034317 | XM_979469	122407688	Mm.331	624036 | 22187 | 78294 | 22190 | 619900	10541494	+	BC081446	6	122406895	GO:0005515
java.awt.Color[r=255,g=255,b=255]	10543317	---	---	---	GENSCAN00000014170	---	---	---	---	---	---	---	---	---	NA	NA	NA	22195934	NA	NA	10543317	-	NA	6	22195460	NA
java.awt.Color[r=255,g=255,b=255]	10546760	---	---	---	ENSMUST00000074481	---	---	---	---	---	---	---	---	---	DEAD/H (Asp-Glu-Ala-Asp/His) box polypeptide 3, X-linked	Ddx3x	NA	102887532	Mm.289662	13205	10546760	-	BC083059	6	102887347	NA
java.awt.Color[r=255,g=255,b=255]	10547151	---	---	---	ENSMUST00000080866	---	---	---	---	---	---	---	---	---	ribosomal protein L27a | predicted gene, EG432798 | predicted gene, EG665189	EG432798 | EG665189 | Rpl27a	NA	116145876	Mm.142380	26451 | 665189 | 432798	10547151	-	BC086939	6	116145436	GO:0003735 | GO:0006412 | GO:0022626
java.awt.Color[r=255,g=255,b=255]	10547924	---	---	---	GENSCAN00000021438	---	---	---	---	---	---	---	---	---	NA	NA	NA	124901784	NA	NA	10547924	-	NA	6	124901328	NA
java.awt.Color[r=255,g=255,b=255]	10548116	---	---	---	ENSMUST00000040440	---	---	---	---	---	---	---	---	---	predicted gene, EG640703 | cyclin D2	EG640703 | Ccnd2	XM_917767	127232527	Mm.440022	12444 | 640703	10548116	-	XM_917767	6	127232081	GO:0051726 | GO:0005515
java.awt.Color[r=255,g=255,b=255]	10548143	---	---	---	ENSMUST00000106443	---	---	---	---	---	---	---	---	---	predicted gene, 100041325 | predicted gene, 100039840 | glyceraldehyde-3-phosphate dehydrogenase pseudogene | glyceraldehyde-3-phosphate dehydrogenase | predicted gene, ENSMUSG00000072451 | predicted gene, 100040053 | predicted gene, OTTMUSG00000005227 | predicted gene, 100042148 | predicted gene, 100043724 | similar to glyceraldehyde-3-phosphate dehydrogenase | predicted gene, 100041204 | predic…	LOC674958 | LOC100039762 | LOC100045908 | Gapdh | 100043724 | ENSMUSG00000072451 | 100039840 | EG435292 | LOC100044454 | ENSMUSG00000070490 | 100041236 | 100042148 | 100041325 | OTTMUSG00000005227 | 100041204 | LOC676923 | 100040053	XR_031059 | XR_030953 | XR_032307 | XR_031766 | XM_001472260 | XR_030565 | XR_032345 | XR_031516 | XM_001476020 | XM_001479920 | XR_031548 | XR_031712 | XR_032280 | XM_001478412	128153251	Mm.465013	100101481 | 100042746 | 100043724 | 100045908 | 100039840 | 100042349 | 100041236 | 100042148 | 676923 | 100039762 | 100044454 | 435292 | 100041325 | 674958 | 100041204 | 14433 | 100040053	10548143	-	AK194274	6	128152165	GO:0005737 | GO:0005739 | GO:0005515 | GO:0007275 | GO:0004365
java.awt.Color[r=255,g=255,b=255]	10548563	---	---	---	ENSMUST00000076587	---	---	---	---	---	---	---	---	---	protein tyrosine phosphatase 4a1 | predicted gene, EG667723	EG667723 | Ptp4a1	XR_032003	131204067	Mm.441385	667723 | 19243	10548563	-	BC086787	6	131203546	GO:0030335 | GO:0005886 | GO:0004727
java.awt.Color[r=255,g=255,b=255]	10556113	---	---	---	ENSMUST00000115615	---	---	---	---	---	---	---	---	---	RNA binding motif protein 3	Rbm3	NA	115007014	Mm.128512	19652	10556113	+	BC106176	7	115006553	GO:0006412 | GO:0043023 | GO:0035196 | GO:0009409
java.awt.Color[r=255,g=255,b=255]	10562649	---	---	---	ENSMUST00000102225	---	---	---	---	---	---	---	---	---	NA	NA	NA	49860656	NA	NA	10562649	-	NA	7	49860571	NA
java.awt.Color[r=255,g=255,b=255]	10577412	---	---	---	ENSMUST00000096485	---	---	---	---	---	---	---	---	---	RIKEN cDNA 6820431F20 gene | RIKEN cDNA A430108E01 gene	A430108E01Rik | 6820431F20Rik	NA	19893019	Mm.359054	381598 | 384382	10577412	-	BC058969	8	19864835	NA
java.awt.Color[r=255,g=255,b=255]	10578064	---	---	---	ENSMUST00000077389	---	---	---	---	---	---	---	---	---	predicted gene, EG546052 | ribosomal protein L27a | predicted gene, EG432798 | predicted gene, OTTMUSG00000015520 | predicted gene, OTTMUSG00000025769 | predicted gene, EG665189 | predicted gene, EG622978	OTTMUSG00000015520 | EG432798 | EG546052 | OTTMUSG00000025769 | EG665189 | EG622978 | Rpl27a	XM_001003482 | XM_905111 | XM_888302 | XR_005119 | XM_994502 | XM_917865 | XM_917314 | XR_034064 | XR_032610	33587801	Mm.142380	622978 | 26451 | 665189 | 546052 | 667175 | 432798 | 668899	10578064	-	BC086939	8	33587355	GO:0003735 | GO:0006412 | GO:0022626
java.awt.Color[r=255,g=255,b=255]	10579765	---	---	---	ENSMUST00000102244	---	---	---	---	---	---	---	---	---	NA	NA	NA	76165425	NA	NA	10579765	-	NA	8	76165340	NA
java.awt.Color[r=255,g=255,b=255]	10593490	---	---	---	ENSMUST00000088537	---	---	---	---	---	---	---	---	---	predicted gene, EG629557	EG629557	XR_032746 | XR_034212 | XM_001477881 | XR_031468 | XR_034007 | XR_031176 | NR_023357 | XR_031903 | XR_031578 | XR_032480 | XR_033212 | XR_032199 | XR_001896	51811386	NA	629557	10593490	-	XR_032746	9	51810379	NA
java.awt.Color[r=255,g=255,b=255]	10594320	---	---	---	ENSMUST00000095472	---	---	---	---	---	---	---	---	---	predicted gene, ENSMUSG00000074250	ENSMUSG00000074250	NR_003965	62689957	NA	677044	10594320	-	NR_003965	9	62689298	NA
java.awt.Color[r=255,g=255,b=255]	10595140	---	---	---	---	---	---	---	---	---	---	---	---	---	NA	NA	NA	78023440	NA	NA	10595140	-	NA	9	78023110	NA
java.awt.Color[r=255,g=255,b=255]	10598020	---	---	---	ENSMUST00000082388	---	---	---	---	---	---	---	---	---	NA	NA	NA	1024	NA	NA	10598020	+	NC_005089	M	70	NA
java.awt.Color[r=255,g=255,b=255]	10598025	---	---	---	ENSMUST00000082390	---	---	---	---	---	---	---	---	---	NA	NA	NA	2675	NA	NA	10598025	+	NC_005089	M	1094	NA
java.awt.Color[r=255,g=255,b=255]	10598027	---	---	---	AK138995	---	---	---	---	---	---	---	---	---	NA	NA	NA	2750	NA	NA	10598027	+	NC_005089	M	2676	NA
java.awt.Color[r=255,g=255,b=255]	10598029	---	---	---	ENSMUST00000082392	---	---	---	---	---	---	---	---	---	NADH dehydrogenase subunit 1	ND1	NA	3774	NA	17716	10598029	+	NC_005089	M	2751	NA
java.awt.Color[r=255,g=255,b=255]	10598043	---	---	---	BC020072	---	---	---	---	---	---	---	---	---	ATP synthase F0 subunit 6 | ATP synthase F0 subunit 8 | cytochrome c oxidase subunit III	COX3 | ATP6 | ATP8	NA	9390	NA	17706 | 17705 | 17710	10598043	+	BC020072	M	7766	NA
java.awt.Color[r=255,g=255,b=255]	10598055	---	---	---	ENSMUST00000082411	---	---	---	---	---	---	---	---	---	NADH dehydrogenase subunit 3	ND3	NA	9806	NA	17718	10598055	+	NC_005089	M	9459	NA
java.awt.Color[r=255,g=255,b=255]	10598059	---	---	---	ENSMUST00000084013	---	---	---	---	---	---	---	---	---	NADH dehydrogenase subunit 4 | NADH dehydrogenase subunit 4L	ND4 | ND4L	NA	11544	NA	17719 | 17720	10598059	+	NC_005089	M	9877	NA
java.awt.Color[r=255,g=255,b=255]	10598067	---	---	---	ENSMUST00000082418	---	---	---	---	---	---	---	---	---	NADH dehydrogenase subunit 5	ND5	NA	13565	NA	17721	10598067	+	BC081549	M	11742	NA
java.awt.Color[r=255,g=255,b=255]	10598069	---	---	---	ENSMUST00000082421	---	---	---	---	---	---	---	---	---	cytochrome b	CYTB	NA	15288	NA	17711	10598069	+	BC004586	M	14145	GO:0005739 | GO:0005624
java.awt.Color[r=255,g=255,b=255]	10598994	---	---	---	GENSCAN00000021944	---	---	---	---	---	---	---	---	---	NA	NA	NA	20724714	NA	NA	10598994	+	NA	X	20723966	NA
java.awt.Color[r=255,g=255,b=255]	10603177	---	---	---	GENSCAN00000000285	---	---	---	---	---	---	---	---	---	NA	NA	NA	164804790	NA	NA	10603177	+	NA	X	164804396	NA
java.awt.Color[r=255,g=255,b=255]	10603649	---	---	---	GENSCAN00000047265	---	---	---	---	---	---	---	---	---	NA	NA	NA	12034356	NA	NA	10603649	-	NA	X	12034015	NA
java.awt.Color[r=255,g=255,b=255]	10604663	---	---	---	GENSCAN00000017084	---	---	---	---	---	---	---	---	---	high mobility group box 1	Hmgb1	NA	53130568	Mm.313345	15289	10604663	-	BC064790	X	53128239	GO:0006810 | GO:0030235 | GO:0005615 | GO:0005515 | GO:0005634 | GO:0006809
java.awt.Color[r=255,g=255,b=255]	10606255	---	---	---	ENSMUST00000076166	---	---	---	---	---	---	---	---	---	predicted gene, EG667779 | predicted gene, OTTMUSG00000005566 | ribosomal protein L30	EG667779 | Rpl30 | OTTMUSG00000005566	XM_001473167 | XM_001474827 | XR_032737	102474323	Mm.439801	667779 | 19946 | 666899	10606255	-	BC092137	X	102473976	NA
java.awt.Color[r=255,g=255,b=255]	10606538	---	---	---	ENSMUST00000076166	---	---	---	---	---	---	---	---	---	predicted gene, EG667779 | predicted gene, OTTMUSG00000005566 | ribosomal protein L30	EG667779 | Rpl30 | OTTMUSG00000005566	XM_909990 | XM_001473167 | XM_001474827 | XR_032737	112094926	Mm.439801	667779 | 19946 | 666899	10606538	-	BC092137	X	112094579	NA
java.awt.Color[r=255,g=255,b=255]	10604019	BC002135	1810037I17Rik	RIKEN cDNA 1810037I17 gene	BC002135	---	---	---	---	---	---	---	---	---	RIKEN cDNA 1810037I17 gene	1810037I17Rik	NM_024461	28718447	Mm.24219	67704	10604019	-	BC002135	X	28718250	NA
java.awt.Color[r=255,g=255,b=255]	10517682	BC055791	2310028O11Rik	RIKEN cDNA 2310028O11 gene	BC055791	---	---	---	GO:0016020 // GO:0016021	membrane // integral to membrane	inferred from electronic annotation // inferred from electronic annotation	---	---	---	RIKEN cDNA 2310028O11 gene	2310028O11Rik	NA	138686945	Mm.305990	433771	10517682	-	BC055791	4	138659702	NA
java.awt.Color[r=255,g=255,b=255]	10492220	NM_001040396	2810407C02Rik	RIKEN cDNA 2810407C02 gene	NM_001040396	GO:0008150 // GO:0045454	biological_process // cell redox homeostasis	no biological data available // inferred from electronic annotation	GO:0005575	cellular_component	no biological data available	GO:0003674 // GO:0008430	molecular_function // selenium binding	no biological data available // inferred from electronic annotation	RIKEN cDNA 2810407C02 gene	2810407C02Rik	NM_001040396	58397055	Mm.270950	69227	10492220	+	BC019970	3	58380603	NA
java.awt.Color[r=255,g=255,b=255]	10385426	NR_003493	2810416G20Rik	RIKEN cDNA 2810416G20 gene	NR_003493	---	---	---	---	---	---	---	---	---	predicted gene, OTTMUSG00000007516	OTTMUSG00000007516	NA	46057694	Mm.455099	100038833	10385426	-	BC118540	11	46056037	NA
java.awt.Color[r=255,g=255,b=255]	10452643	NM_026064	2900073G15Rik	RIKEN cDNA 2900073G15 gene	NM_026064	---	---	---	---	---	---	---	---	---	RIKEN cDNA 2900073G15 gene	2900073G15Rik	NM_026064	71351873	Mm.475871	67268	10452643	-	BC010265	17	71343133	NA
java.awt.Color[r=255,g=255,b=255]	10389882	NM_026313	3300001P08Rik	RIKEN cDNA 3300001P08 gene	NM_026313	GO:0008380	RNA splicing	inferred from reviewed computational analysis	GO:0005634	nucleus	inferred from reviewed computational analysis	GO:0003677	DNA binding	inferred from electronic annotation	RIKEN cDNA 3300001P08 gene	3300001P08Rik	NM_026313	94183225	Mm.30927	67684	10389882	-	BC009092	11	94152451	NA
java.awt.Color[r=255,g=255,b=255]	10372417	NM_001033474	4921506J03Rik	RIKEN cDNA 4921506J03 gene	NM_001033474	---	---	---	---	---	---	---	---	---	predicted gene, ENSMUSG00000074747	ENSMUSG00000074747	NM_001033474	112366082	Mm.473697	382423	10372417	-	NM_001033474	10	112362484	NA
java.awt.Color[r=255,g=255,b=255]	10498053	NM_026358	4930583H14Rik	RIKEN cDNA 4930583H14 gene	NM_026358	---	---	---	---	---	---	---	---	---	RIKEN cDNA 4930583H14 gene	4930583H14Rik	NM_026358	51200462	Mm.273339	67749	10498053	-	BC022740	3	51192334	NA
java.awt.Color[r=255,g=255,b=255]	10347748	NM_028817	Acsl3	acyl-CoA synthetase long-chain family member 3	NM_028817	GO:0006629 // GO:0006631 // GO:0008152	lipid metabolic process // fatty acid metabolic process // metabolic process	inferred from electronic annotation // inferred from electronic annotation // inferred from electronic annotation	GO:0005739 // GO:0005777 // GO:0005783 // GO:0005792 // GO:0016020 // GO:0016021	mitochondrion // peroxisome // endoplasmic reticulum // microsome // membrane // integral to membrane	inferred from electronic annotation // inferred from electronic annotation // inferred from electronic annotation // inferred from electronic annotation // inferred from electronic annotation // inferred from electronic annotation	GO:0000287 // GO:0003824 // GO:0004467 // GO:0016874	magnesium ion binding // catalytic activity // long-chain-fatty-acid-CoA ligase activity // ligase activity	inferred from electronic annotation // inferred from electronic annotation // inferred from reviewed computational analysis // inferred from electronic annotation	UTP14, U3 small nucleolar ribonucleoprotein, homolog B (yeast) | acyl-CoA synthetase long-chain family member 3	Utp14b | Acsl3	NM_028817 | NM_001001981 | NM_001033606	78703566	Mm.276016	195434 | 74205	10347748	+	AY316161	1	78654449	GO:0007283
java.awt.Color[r=255,g=255,b=255]	10535381	NM_007393	Actb	"actin, beta, cytoplasmic "	NM_007393	---	---	---	GO:0005625 // GO:0005737 // GO:0005829 // GO:0005856	soluble fraction // cytoplasm // cytosol // cytoskeleton	inferred from direct assay // inferred from electronic annotation // inferred from direct assay // inferred from electronic annotation	GO:0000166 // GO:0005198 // GO:0005515 // GO:0005524	nucleotide binding // structural molecule activity // protein binding // ATP binding	inferred from electronic annotation // inferred from electronic annotation // inferred from electronic annotation // inferred from electronic annotation	actin, beta	Actb	NM_007393	143668403	Mm.391967	11461	10535381	-	J04181	5	143664795	GO:0005625 | GO:0005829
java.awt.Color[r=255,g=255,b=255]	10571653	NM_009609	Actg1	"actin, gamma, cytoplasmic 1 "	NM_009609	GO:0045214	sarcomere organization	inferred from direct assay	GO:0005737 // GO:0005856 // GO:0015629 // GO:0030016 // GO:0043034	cytoplasm // cytoskeleton // actin cytoskeleton // myofibril // costamere	inferred from electronic annotation // inferred from electronic annotation // inferred from direct assay // inferred from direct assay // traceable author statement	GO:0000166 // GO:0005198 // GO:0005200 // GO:0005200 // GO:0005515 // GO:0005524	nucleotide binding // structural molecule activity // structural constituent of cytoskeleton // structural constituent of cytoskeleton // protein binding // ATP binding	inferred from electronic annotation // inferred from electronic annotation // inferred from direct assay // inferred from electronic annotation // inferred from electronic annotation // inferred from electronic annotation	predicted gene, EG665126 | predicted gene, EG622962 | actin, gamma, cytoplasmic 1 | similar to cytoplasmic beta-actin | similar to beta-actin | predicted gene, EG667260	EG667260 | LOC621269 | EG665126 | Actg1 | EG622962 | LOC633219	XR_001694 | XR_031311 | XR_031383 | NM_009609 | XR_033953 | XR_005032 | XR_031362	47315327	Mm.426706	633219 | 622962 | 621269 | 11465 | 667260 | 665126	10571653	+	BC023248	8	47314920	GO:0043034 | GO:0045214 | GO:0030016 | GO:0015629 | GO:0005200
java.awt.Color[r=255,g=255,b=255]	10393754	ENSMUST00000071555	Actg1	"actin, gamma, cytoplasmic 1 (Actg1), mRNA "	ENSMUST00000071555	GO:0045214	sarcomere organization	inferred from direct assay	GO:0005737 // GO:0005856 // GO:0015629 // GO:0030016 // GO:0043034	cytoplasm // cytoskeleton // actin cytoskeleton // myofibril // costamere	inferred from electronic annotation // inferred from electronic annotation // inferred from direct assay // inferred from direct assay // traceable author statement	GO:0000166 // GO:0005198 // GO:0005200 // GO:0005200 // GO:0005515 // GO:0005524	nucleotide binding // structural molecule activity // structural constituent of cytoskeleton // structural constituent of cytoskeleton // protein binding // ATP binding	inferred from electronic annotation // inferred from electronic annotation // inferred from direct assay // inferred from electronic annotation // inferred from electronic annotation // inferred from electronic annotation	actin, gamma, cytoplasmic 1	Actg1	NM_009609	120209806	Mm.426706	11465	10393754	-	AF195094	11	120207003	GO:0043034 | GO:0045214 | GO:0030016 | GO:0015629 | GO:0005200
java.awt.Color[r=255,g=255,b=255]	10406417	NM_009609	Actg1	"actin, gamma, cytoplasmic 1 "	NM_009609	GO:0045214	sarcomere organization	inferred from direct assay	GO:0005737 // GO:0005856 // GO:0015629 // GO:0030016 // GO:0043034	cytoplasm // cytoskeleton // actin cytoskeleton // myofibril // costamere	inferred from electronic annotation // inferred from electronic annotation // inferred from direct assay // inferred from direct assay // traceable author statement	GO:0000166 // GO:0005198 // GO:0005200 // GO:0005200 // GO:0005515 // GO:0005524	nucleotide binding // structural molecule activity // structural constituent of cytoskeleton // structural constituent of cytoskeleton // protein binding // ATP binding	inferred from electronic annotation // inferred from electronic annotation // inferred from direct assay // inferred from electronic annotation // inferred from electronic annotation // inferred from electronic annotation	predicted gene, EG665126 | similar to beta-actin | similar to gamma-actin | predicted gene, EG622962 | actin, gamma, cytoplasmic 1	LOC621269 | EG665126 | Actg1 | EG622962 | LOC100047695	XR_001694 | XR_031311 | XR_031383 | XR_033478 | NM_009609 | XR_033953 | XR_033839 | XR_031362 | XR_005032	81204802	Mm.426706	622962 | 621269 | 100047695 | 11465 | 665126	10406417	+	BC023248	13	81203683	GO:0043034 | GO:0045214 | GO:0030016 | GO:0015629 | GO:0005200
java.awt.Color[r=255,g=255,b=255]	10506424	NM_009609	Actg1	"actin, gamma, cytoplasmic 1 "	NM_009609	GO:0045214	sarcomere organization	inferred from direct assay	GO:0005737 // GO:0005856 // GO:0015629 // GO:0030016 // GO:0043034	cytoplasm // cytoskeleton // actin cytoskeleton // myofibril // costamere	inferred from electronic annotation // inferred from electronic annotation // inferred from direct assay // inferred from direct assay // traceable author statement	GO:0000166 // GO:0005198 // GO:0005200 // GO:0005200 // GO:0005515 // GO:0005524	nucleotide binding // structural molecule activity // structural constituent of cytoskeleton // structural constituent of cytoskeleton // protein binding // ATP binding	inferred from electronic annotation // inferred from electronic annotation // inferred from direct assay // inferred from electronic annotation // inferred from electronic annotation // inferred from electronic annotation	actin, gamma, cytoplasmic 1	Actg1	XR_033478 | NM_009609 | XR_033953 | XR_005032	103237858	Mm.426706	11465	10506424	+	BC099371	4	103235937	GO:0043034 | GO:0045214 | GO:0030016 | GO:0015629 | GO:0005200
java.awt.Color[r=255,g=255,b=255]	10384522	ENSMUST00000000137	Actr2	"ARP2 actin-related protein 2 homolog (yeast) (Actr2), mRNA "	ENSMUST00000000137	GO:0006928	cell motility	inferred from reviewed computational analysis	GO:0005737 // GO:0005856 // GO:0005885 // GO:0015629 // GO:0042995	cytoplasm // cytoskeleton // Arp2/3 protein complex // actin cytoskeleton // cell projection	inferred from electronic annotation // inferred from reviewed computational analysis // inferred from reviewed computational analysis // inferred from reviewed computational analysis // inferred from electronic annotation	GO:0000166 // GO:0003779 // GO:0005198 // GO:0005200 // GO:0005515 // GO:0005524	nucleotide binding // actin binding // structural molecule activity // structural constituent of cytoskeleton // protein binding // ATP binding	inferred from electronic annotation // inferred from electronic annotation // inferred from reviewed computational analysis // inferred from reviewed computational analysis // inferred from electronic annotation // inferred from electronic annotation	ARP2 actin-related protein 2 homolog (yeast)	Actr2	NM_146243	20012916	Mm.259045	66713	10384522	-	BC027799	11	19962307	NA
java.awt.Color[r=255,g=255,b=255]	10440522	NM_009621	Adamts1	"a disintegrin-like and metallopeptidase (reprolysin type) with thrombospondin type 1 motif, 1 "	NM_009621	GO:0001542 // GO:0001822 // GO:0006508 // GO:0007229 // GO:0016525	ovulation from ovarian follicle // kidney development // proteolysis // integrin-mediated signaling pathway // negative regulation of angiogenesis	inferred from mutant phenotype // inferred from mutant phenotype // inferred from electronic annotation // inferred from electronic annotation // inferred from sequence or structural similarity	GO:0005576 // GO:0005578 // GO:0005604 // GO:0031012 // GO:0031410	extracellular region // proteinaceous extracellular matrix // basement membrane // extracellular matrix // cytoplasmic vesicle	inferred from electronic annotation // inferred from electronic annotation // inferred from direct assay // inferred from direct assay // inferred from direct assay	GO:0004222 // GO:0004222 // GO:0004222 // GO:0005515 // GO:0008201 // GO:0008233 // GO:0008237 // GO:0008270 // GO:0016787 // GO:0046872	metalloendopeptidase activity // metalloendopeptidase activity // metalloendopeptidase activity // protein binding // heparin binding // peptidase activity // metallopeptidase activity // zinc ion binding // hydrolase activity // metal ion binding	inferred from direct assay // inferred from mutant phenotype // inferred from sequence or structural similarity // inferred from physical interaction // inferred from direct assay // inferred from electronic annotation // inferred from electronic annotation // inferred from electronic annotation // inferred from electronic annotation // inferred from electronic annotation	a disintegrin-like and metallopeptidase (reprolysin type) with thrombospondin type 1 motif, 1	Adamts1	NM_009621	85803344	Mm.1421	11504	10440522	-	BC050834	16	85794072	GO:0008201 | GO:0005604 | GO:0004222 | GO:0031012 | GO:0016525 | GO:0001542 | GO:0031410 | GO:0005515 | GO:0001822
java.awt.Color[r=255,g=255,b=255]	10501143	NM_145542	Ahcyl1	S-adenosylhomocysteine hydrolase-like 1	NM_145542	GO:0006730	one-carbon compound metabolic process	inferred from reviewed computational analysis	GO:0005575 // GO:0005783	cellular_component // endoplasmic reticulum	no biological data available // inferred from electronic annotation	GO:0004013 // GO:0016787	adenosylhomocysteinase activity // hydrolase activity	inferred from reviewed computational analysis // inferred from reviewed computational analysis	S-adenosylhomocysteine hydrolase-like 1	Ahcyl1	NM_145542	107499427	Mm.220328	229709	10501143	-	AB092504	3	107467424	NA
java.awt.Color[r=255,g=255,b=255]	10515352	NM_021473	Akr1a4	"aldo-keto reductase family 1, member A4 (aldehyde reductase) "	NM_021473	GO:0008150 // GO:0019853 // GO:0042840 // GO:0046185	biological_process // L-ascorbic acid biosynthetic process // D-glucuronate catabolic process // aldehyde catabolic process	no biological data available // inferred from direct assay // inferred from direct assay // inferred from direct assay	GO:0005829 // GO:0016324	cytosol // apical plasma membrane	inferred from direct assay // inferred from direct assay	GO:0004032 // GO:0004032 // GO:0004032 // GO:0008106 // GO:0008106 // GO:0016491 // GO:0047939	aldehyde reductase activity // aldehyde reductase activity // aldehyde reductase activity // alcohol dehydrogenase (NADP+) activity // alcohol dehydrogenase (NADP+) activity // oxidoreductase activity // L-glucuronate reductase activity	inferred from direct assay // inferred from sequence or structural similarity // traceable author statement // inferred from electronic annotation // non-traceable author statement // inferred from electronic annotation // inferred from direct assay	aldo-keto reductase family 1, member A4 (aldehyde reductase)	Akr1a4	NM_021473	116324256	Mm.30085	58810	10515352	-	AY207463	4	116309113	GO:0004032 | GO:0047939 | GO:0042840 | GO:0016324 | GO:0019853 | GO:0008106 | GO:0005829 | GO:0046185
java.awt.Color[r=255,g=255,b=255]	10461979	NM_013467	Aldh1a1	"aldehyde dehydrogenase family 1, subfamily A1 "	NM_013467	GO:0002072 // GO:0008152 // GO:0042573 // GO:0042573 // GO:0043065 // GO:0048048	optic cup morphogenesis involved in camera-type eye development // metabolic process // retinoic acid metabolic process // retinoic acid metabolic process // positive regulation of apoptosis // embryonic eye morphogenesis	inferred from genetic interaction // inferred from electronic annotation // inferred from genetic interaction // inferred from mutant phenotype // inferred from genetic interaction // inferred from genetic interaction	GO:0005737	cytoplasm	inferred from electronic annotation	GO:0001758 // GO:0004028 // GO:0016491	retinal dehydrogenase activity // 3-chloroallyl aldehyde dehydrogenase activity // oxidoreductase activity	inferred from electronic annotation // inferred from direct assay // inferred from electronic annotation	aldehyde dehydrogenase family 1, subfamily A1	Aldh1a1	NM_013467	20717952	Mm.435667	11668	10461979	+	BC054386	19	20676458	GO:0002072 | GO:0042573 | GO:0043065 | GO:0048048 | GO:0004028
java.awt.Color[r=255,g=255,b=255]	10568050	NM_007438	Aldoa	"aldolase 1, A isoform "	NM_007438	GO:0006096 // GO:0008152	glycolysis // metabolic process	inferred from electronic annotation // inferred from electronic annotation	---	---	---	GO:0003824 // GO:0004332 // GO:0016829	catalytic activity // fructose-bisphosphate aldolase activity // lyase activity	inferred from electronic annotation // inferred from direct assay // inferred from electronic annotation	aldolase A, fructose-bisphosphate	Aldoa	NM_007438	133942697	Mm.275831	11674	10568050	-	BC089495	7	133938748	GO:0004332
java.awt.Color[r=255,g=255,b=255]	10379153	NM_009657	Aldoc	"aldolase 3, C isoform "	NM_009657	GO:0006096 // GO:0008152	glycolysis // metabolic process	inferred from electronic annotation // inferred from electronic annotation	GO:0005739	mitochondrion	inferred from direct assay	GO:0003824 // GO:0004332 // GO:0004332 // GO:0005515 // GO:0016829	catalytic activity // fructose-bisphosphate aldolase activity // fructose-bisphosphate aldolase activity // protein binding // lyase activity	inferred from electronic annotation // inferred from electronic annotation // non-traceable author statement // inferred from physical interaction // inferred from electronic annotation	aldolase C, fructose-bisphosphate	Aldoc	NM_009657	78140547	Mm.7729	11676	10379153	+	BC008184	11	78137700	GO:0004332 | GO:0005739 | GO:0005515
java.awt.Color[r=255,g=255,b=255]	10434384	NM_009679	Ap2m1	"adaptor protein complex AP-2, mu1 "	NM_009679	GO:0006461 // GO:0006886 // GO:0016192	protein complex assembly // intracellular protein transport // vesicle-mediated transport	inferred from electronic annotation // traceable author statement // traceable author statement	GO:0005739 // GO:0005905 // GO:0016020 // GO:0030131 // GO:0030132 // GO:0030141	mitochondrion // coated pit // membrane // clathrin adaptor complex // clathrin coat of coated pit // secretory granule	inferred from direct assay // inferred from electronic annotation // inferred from electronic annotation // inferred from electronic annotation // inferred from electronic annotation // traceable author statement	GO:0005515 // GO:0008289 // GO:0008565	protein binding // lipid binding // protein transporter activity	inferred from electronic annotation // inferred from electronic annotation // inferred from electronic annotation	predicted gene, OTTMUSG00000012478 | adaptor protein complex AP-2, mu1	Ap2m1 | OTTMUSG00000012478	NR_004842 | NM_009679	20544128	Mm.18946	11773 | 100042719	10434384	+	U27106	16	20535577	GO:0005739 | GO:0006886 | GO:0030141 | GO:0016192
java.awt.Color[r=255,g=255,b=255]	10592023	NM_001102455	Aplp2	amyloid beta (A4) precursor-like protein 2	NM_001102455	GO:0001967 // GO:0006878 // GO:0007176 // GO:0007617 // GO:0007626 // GO:0009790 // GO:0030198 // GO:0030900 // GO:0030901 // GO:0050885	suckling behavior // cellular copper ion homeostasis // regulation of epidermal growth factor receptor activity // mating behavior // locomotory behavior // embryonic development // extracellular matrix organization and biogenesis // forebrain development // midbrain development // neuromuscular process controlling balance	inferred from genetic interaction // inferred from mutant phenotype // inferred from genetic interaction // inferred from genetic interaction // inferred from genetic interaction // inferred from genetic interaction // inferred from genetic interaction // inferred from genetic interaction // inferred from genetic interaction // inferred from genetic interaction	GO:0005615 // GO:0005634 // GO:0016020 // GO:0016021	extracellular space // nucleus // membrane // integral to membrane	inferred from reviewed computational analysis // inferred from electronic annotation // inferred from electronic annotation // inferred from reviewed computational analysis	GO:0003677 // GO:0005488 // GO:0005515	DNA binding // binding // protein binding	inferred from electronic annotation // inferred from electronic annotation // inferred from physical interaction	amyloid beta (A4) precursor-like protein 2	Aplp2	NM_009691 | NM_001102456 | NM_001102455	31019400	Mm.19133	11804	10592023	-	BC051999	9	30957142	GO:0001967 | GO:0030198 | GO:0009790 | GO:0030901 | GO:0006878 | GO:0005515 | GO:0030900 | GO:0050885 | GO:0007617 | GO:0007176 | GO:0007626
java.awt.Color[r=255,g=255,b=255]	10560624	ENSMUST00000003066	Apoe	"apolipoprotein E (Apoe), mRNA "	ENSMUST00000003066	GO:0006707 // GO:0006810 // GO:0006869 // GO:0006874 // GO:0006979 // GO:0008104 // GO:0008203 // GO:0031103 // GO:0033344 // GO:0033344 // GO:0042157 // GO:0042158 // GO:0042311 // GO:0042632	cholesterol catabolic process // transport // lipid transport // cellular calcium ion homeostasis // response to oxidative stress // protein localization // cholesterol metabolic process // axon regeneration // cholesterol efflux // cholesterol efflux // lipoprotein metabolic process // lipoprotein biosynthetic process // vasodilation // cholesterol homeostasis	inferred from mutant phenotype // inferred from electronic annotation // inferred from electronic annotation // inferred from direct assay // inferred from mutant phenotype // inferred from mutant phenotype // inferred from mutant phenotype // inferred from genetic interaction // inferred from direct assay // inferred from mutant phenotype // inferred from electronic annotation // inferred from g…	GO:0005576 // GO:0005615 // GO:0005615 // GO:0042627	extracellular region // extracellular space // extracellular space // chylomicron	inferred from electronic annotation // inferred from direct assay // inferred from reviewed computational analysis // inferred from electronic annotation	GO:0005319 // GO:0008034 // GO:0008201 // GO:0008289 // GO:0017127	lipid transporter activity // lipoprotein binding // heparin binding // lipid binding // cholesterol transporter activity	inferred from electronic annotation // inferred from direct assay // inferred from electronic annotation // inferred from electronic annotation // inferred from direct assay	apolipoprotein E	Apoe	NM_009696	20284401	Mm.305152	11816	10560624	-	M12414	7	20281619	GO:0033344 | GO:0042157 | GO:0006979 | GO:0042159 | GO:0006707 | GO:0051651 | GO:0008104 | GO:0055088 | GO:0042158 | GO:0006629 | GO:0010468 | GO:0006874 | GO:0008034 | GO:0017127 | GO:0048844 | GO:0005615 | GO:0031103 | GO:0008203 | GO:0002021 | GO:0042632 | GO:0042311
java.awt.Color[r=255,g=255,b=255]	10440491	NM_007471	App	amyloid beta (A4) precursor protein	NM_007471	GO:0000085 // GO:0001967 // GO:0006378 // GO:0006417 // GO:0006468 // GO:0006878 // GO:0006878 // GO:0006897 // GO:0006915 // GO:0007155 // GO:0007176 // GO:0007219 // GO:0007409 // GO:0007617 // GO:0007626 // GO:0008088 // GO:0008344 // GO:0008542 // GO:0016199 // GO:0016322 // GO:0016358 // GO:0016358 // GO:0030198 // GO:0030900 // GO:0031175 // GO:0035235 // GO:0040014 // GO:0045931 // GO:0045…	G2 phase of mitotic cell cycle // suckling behavior // mRNA polyadenylation // regulation of translation // protein amino acid phosphorylation // cellular copper ion homeostasis // cellular copper ion homeostasis // endocytosis // apoptosis // cell adhesion // regulation of epidermal growth factor receptor activity // Notch signaling pathway // axonogenesis // mating behavior // locomotory behavi…	inferred from mutant phenotype // inferred from genetic interaction // inferred from direct assay // inferred from direct assay // inferred from mutant phenotype // inferred from genetic interaction // inferred from mutant phenotype // inferred from mutant phenotype // inferred from electronic annotation // inferred from electronic annotation // inferred from genetic interaction // inferred from …	GO:0005624 // GO:0005737 // GO:0005794 // GO:0005905 // GO:0016020 // GO:0016020 // GO:0016021 // GO:0030424 // GO:0031410 // GO:0031594 // GO:0035253 // GO:0043005 // GO:0045177 // GO:0048471 // GO:0051233	membrane fraction // cytoplasm // Golgi apparatus // coated pit // membrane // membrane // integral to membrane // axon // cytoplasmic vesicle // neuromuscular junction // ciliary rootlet // neuron projection // apical part of cell // perinuclear region of cytoplasm // spindle midzone	inferred from direct assay // inferred from direct assay // inferred from direct assay // inferred from electronic annotation // inferred from direct assay // traceable author statement // inferred from direct assay // inferred from direct assay // inferred from direct assay // inferred from direct assay // inferred from direct assay // inferred from direct assay // inferred from direct assay // …	GO:0003677 // GO:0004866 // GO:0004867 // GO:0005488 // GO:0005506 // GO:0005507 // GO:0005515 // GO:0005515 // GO:0008201 // GO:0008270 // GO:0046872	DNA binding // endopeptidase inhibitor activity // serine-type endopeptidase inhibitor activity // binding // iron ion binding // copper ion binding // protein binding // protein binding // heparin binding // zinc ion binding // metal ion binding	inferred from direct assay // inferred from electronic annotation // inferred from electronic annotation // inferred from electronic annotation // inferred from electronic annotation // inferred from electronic annotation // inferred from electronic annotation // inferred from physical interaction // inferred from electronic annotation // inferred from electronic annotation // inferred from elect…	amyloid beta (A4) precursor protein	App	NM_007471	85173948	Mm.277585	11820	10440491	-	BC070409	16	84954688	GO:0016020 | GO:0051233 | GO:0001967 | GO:0005737 | GO:0043005 | GO:0045944 | GO:0030198 | GO:0045177 | GO:0016322 | GO:0003677 | GO:0006878 | GO:0040014 | GO:0051124 | GO:0030424 | GO:0008088 | GO:0045931 | GO:0016358 | GO:0031410 | GO:0008344 | GO:0006378 | GO:0000085 | GO:0005515 | GO:0016199 | GO:0048669 | GO:0006468 | GO:0048471 | GO:0007409 | GO:0030900 | GO:0035253 | GO:0050885 | GO:000854…
java.awt.Color[r=255,g=255,b=255]	10389373	NM_025825	Appbp2	amyloid beta precursor protein (cytoplasmic tail) binding protein 2	NM_025825	GO:0006810 // GO:0015031 // GO:0046907	transport // protein transport // intracellular transport	inferred from electronic annotation // inferred from electronic annotation // inferred from sequence or structural similarity	GO:0005634 // GO:0005737 // GO:0005874 // GO:0016020 // GO:0030659	nucleus // cytoplasm // microtubule // membrane // cytoplasmic vesicle membrane	inferred from electronic annotation // inferred from electronic annotation // inferred from electronic annotation // inferred from electronic annotation // inferred from sequence or structural similarity	GO:0005488 // GO:0008017	binding // microtubule binding	inferred from electronic annotation // inferred from sequence or structural similarity	amyloid beta precursor protein (cytoplasmic tail) binding protein 2	Appbp2	NM_025825	85048622	Mm.271997	66884	10389373	-	BC018442	11	85004808	GO:0046907 | GO:0008017 | GO:0030659
java.awt.Color[r=255,g=255,b=255]	10524718	NM_007475	Arbp	acidic ribosomal phosphoprotein P0	NM_007475	---	---	---	---	---	---	---	---	---	ribosomal protein, large, P0	Rplp0	NM_007475	116013736	Mm.5286	11837	10524718	+	BC087887	5	116009524	NA
java.awt.Color[r=255,g=255,b=255]	10386370	ENSMUST00000061242	Arf1	"ADP-ribosylation factor 1 (Arf1), mRNA "	ENSMUST00000061242	GO:0006810 // GO:0006886 // GO:0007264 // GO:0015031 // GO:0015031 // GO:0016192	transport // intracellular protein transport // small GTPase mediated signal transduction // protein transport // protein transport // vesicle-mediated transport	inferred from electronic annotation // inferred from reviewed computational analysis // inferred from electronic annotation // inferred from reviewed computational analysis // traceable author statement // inferred from direct assay	GO:0005622 // GO:0005794 // GO:0005794 // GO:0005829 // GO:0005886 // GO:0012505 // GO:0030017	intracellular // Golgi apparatus // Golgi apparatus // cytosol // plasma membrane // endomembrane system // sarcomere	inferred from electronic annotation // inferred from direct assay // inferred from reviewed computational analysis // inferred from direct assay // inferred from reviewed computational analysis // inferred from direct assay // inferred from direct assay	GO:0000166 // GO:0003924 // GO:0005057 // GO:0005525 // GO:0005525 // GO:0008565	nucleotide binding // GTPase activity // receptor signaling protein activity // GTP binding // GTP binding // protein transporter activity	inferred from electronic annotation // inferred from reviewed computational analysis // inferred from reviewed computational analysis // inferred from reviewed computational analysis // traceable author statement // inferred from reviewed computational analysis	ADP-ribosylation factor 1	Arf1	NM_007476	59041718	Mm.371546	11840	10386370	-	BC031986	11	59024915	GO:0015031 | GO:0005525 | GO:0016192 | GO:0012505 | GO:0005829 | GO:0030017 | GO:0005794
java.awt.Color[r=255,g=255,b=255]	10456974	NM_007476	Arf1	ADP-ribosylation factor 1	NM_007476	GO:0006810 // GO:0006886 // GO:0007264 // GO:0015031 // GO:0015031 // GO:0016192	transport // intracellular protein transport // small GTPase mediated signal transduction // protein transport // protein transport // vesicle-mediated transport	inferred from electronic annotation // inferred from reviewed computational analysis // inferred from electronic annotation // inferred from reviewed computational analysis // traceable author statement // inferred from direct assay	GO:0005622 // GO:0005794 // GO:0005794 // GO:0005829 // GO:0005886 // GO:0012505 // GO:0030017	intracellular // Golgi apparatus // Golgi apparatus // cytosol // plasma membrane // endomembrane system // sarcomere	inferred from electronic annotation // inferred from direct assay // inferred from reviewed computational analysis // inferred from direct assay // inferred from reviewed computational analysis // inferred from direct assay // inferred from direct assay	GO:0000166 // GO:0003924 // GO:0005057 // GO:0005525 // GO:0005525 // GO:0008565	nucleotide binding // GTPase activity // receptor signaling protein activity // GTP binding // GTP binding // protein transporter activity	inferred from electronic annotation // inferred from reviewed computational analysis // inferred from reviewed computational analysis // inferred from reviewed computational analysis // traceable author statement // inferred from reviewed computational analysis	ADP-ribosylation factor 1	Arf1	NM_007476	80156281	Mm.371546	11840	10456974	+	D87898	18	80155745	GO:0015031 | GO:0005525 | GO:0016192 | GO:0012505 | GO:0005829 | GO:0030017 | GO:0005794
java.awt.Color[r=255,g=255,b=255]	10413304	NM_007479	Arf4	ADP-ribosylation factor 4	NM_007479	GO:0006810 // GO:0006886 // GO:0007264 // GO:0015031 // GO:0015031 // GO:0016192	transport // intracellular protein transport // small GTPase mediated signal transduction // protein transport // protein transport // vesicle-mediated transport	inferred from electronic annotation // inferred from reviewed computational analysis // inferred from electronic annotation // inferred from reviewed computational analysis // traceable author statement // inferred from electronic annotation	GO:0005622 // GO:0005737 // GO:0005794 // GO:0005886	intracellular // cytoplasm // Golgi apparatus // plasma membrane	inferred from electronic annotation // inferred from direct assay // inferred from reviewed computational analysis // inferred from direct assay	GO:0000166 // GO:0005525 // GO:0008565	nucleotide binding // GTP binding // protein transporter activity	inferred from electronic annotation // traceable author statement // inferred from reviewed computational analysis	ADP-ribosylation factor 4	Arf4	NM_007479	27476744	Mm.297768	11843	10413304	+	BC115650	14	27457683	GO:0005737 | GO:0015031 | GO:0005886 | GO:0005525
java.awt.Color[r=255,g=255,b=255]	10574204	NM_024191	Arl2bp	ADP-ribosylation factor-like 2 binding protein	NM_024191	GO:0008150	biological_process	no biological data available	GO:0005625 // GO:0005737 // GO:0005739	soluble fraction // cytoplasm // mitochondrion	inferred from sequence or structural similarity // inferred from electronic annotation // inferred from electronic annotation	GO:0005083 // GO:0005096 // GO:0005515	small GTPase regulator activity // GTPase activator activity // protein binding	inferred from sequence or structural similarity // inferred from sequence or structural similarity // inferred from sequence or structural similarity	ADP-ribosylation factor-like 2 binding protein	Arl2bp	NM_024269 | NM_024191	97198325	Mm.393247	107566	10574204	+	BC024708	8	97190551	GO:0005625 | GO:0005096 | GO:0005515 | GO:0005083
java.awt.Color[r=255,g=255,b=255]	10567219	ENSMUST00000032888	Arl6ip1	"ADP-ribosylation factor-like 6 interacting protein 1 (Arl6ip1), mRNA "	ENSMUST00000032888	GO:0006613	cotranslational protein targeting to membrane	inferred from physical interaction	GO:0005737 // GO:0005784 // GO:0005829 // GO:0016020 // GO:0016021 // GO:0016021	cytoplasm // translocon complex // cytosol // membrane // integral to membrane // integral to membrane	inferred from direct assay // inferred from physical interaction // inferred from direct assay // inferred from electronic annotation // inferred from direct assay // inferred from reviewed computational analysis	GO:0005515	protein binding	inferred from physical interaction	ADP-ribosylation factor-like 6 interacting protein 1	Arl6ip1	NM_019419	125273125	Mm.29924	54208	10567219	-	AF172088	7	125262404	GO:0005737 | GO:0005784 | GO:0005515 | GO:0006613 | GO:0005829 | GO:0016021
java.awt.Color[r=255,g=255,b=255]	10568363	ENSMUST00000081834	Armcx3	"armadillo repeat containing, X-linked 3 (Armcx3), mRNA "	ENSMUST00000081834	---	---	---	GO:0005615 // GO:0016020 // GO:0016021	extracellular space // membrane // integral to membrane	inferred from reviewed computational analysis // inferred from electronic annotation // inferred from electronic annotation	GO:0005488	binding	inferred from electronic annotation	predicted gene, EG668529 | armadillo repeat containing, X-linked 3	EG668529 | Armcx3	XR_034597 | NM_027870	135185904	Mm.67949	71703 | 668529	10568363	-	BC051113	7	135184798	NA
java.awt.Color[r=255,g=255,b=255]	10361091	ENSMUST00000027941	Atf3	"activating transcription factor 3 (Atf3), mRNA "	ENSMUST00000027941	GO:0006094 // GO:0006350 // GO:0006355	"gluconeogenesis // transcription // regulation of transcription, DNA-dependent "	inferred from direct assay // inferred from electronic annotation // inferred from direct assay	GO:0005634 // GO:0005667	nucleus // transcription factor complex	inferred from electronic annotation // inferred by curator	GO:0003677 // GO:0003700 // GO:0016564 // GO:0043565 // GO:0046983	DNA binding // transcription factor activity // transcription repressor activity // sequence-specific DNA binding // protein dimerization activity	inferred from direct assay // inferred from electronic annotation // inferred from direct assay // inferred from electronic annotation // inferred from electronic annotation	activating transcription factor 3	Atf3	NM_007498	193007219	Mm.2706	11910	10361091	-	BC019946	1	192994175	GO:0006094 | GO:0016564 | GO:0003677 | GO:0006355 | GO:0005667
java.awt.Color[r=255,g=255,b=255]	10542378	NM_019426	Atf7ip	activating transcription factor 7 interacting protein	NM_019426	GO:0000122 // GO:0006350 // GO:0006355	"negative regulation of transcription from RNA polymerase II promoter // transcription // regulation of transcription, DNA-dependent "	inferred from direct assay // inferred from electronic annotation // inferred from electronic annotation	GO:0005634 // GO:0005667	nucleus // transcription factor complex	inferred from electronic annotation // inferred from direct assay	GO:0003714 // GO:0016887	transcription corepressor activity // ATPase activity	inferred from direct assay // inferred from direct assay	activating transcription factor 7 interacting protein	Atf7ip	NM_019426	136555916	Mm.173271	54343	10542378	+	BC052460	6	136467372	GO:0000122 | GO:0016887 | GO:0003714 | GO:0005667
java.awt.Color[r=255,g=255,b=255]	10500685	NM_144900	Atp1a1	"ATPase, Na+/K+ transporting, alpha 1 polypeptide "	NM_144900	GO:0002026 // GO:0006810 // GO:0006811 // GO:0006812 // GO:0006813 // GO:0006814 // GO:0008152 // GO:0008217 // GO:0015672 // GO:0015991 // GO:0030317 // GO:0030641 // GO:0031947 // GO:0042493 // GO:0045822 // GO:0045823 // GO:0045989	regulation of the force of heart contraction // transport // ion transport // cation transport // potassium ion transport // sodium ion transport // metabolic process // regulation of blood pressure // monovalent inorganic cation transport // ATP hydrolysis coupled proton transport // sperm motility // regulation of cellular pH // negative regulation of glucocorticoid biosynthetic process // resp…	inferred from mutant phenotype // inferred from electronic annotation // inferred from electronic annotation // inferred from reviewed computational analysis // inferred from reviewed computational analysis // inferred from reviewed computational analysis // inferred from reviewed computational analysis // inferred from genetic interaction // inferred from electronic annotation // inferred from r…	GO:0005792 // GO:0005886 // GO:0005887 // GO:0005890 // GO:0016020 // GO:0016021 // GO:0016323 // GO:0042383	microsome // plasma membrane // integral to plasma membrane // sodium:potassium-exchanging ATPase complex // membrane // integral to membrane // basolateral plasma membrane // sarcolemma	inferred from direct assay // inferred from direct assay // inferred from reviewed computational analysis // inferred from reviewed computational analysis // inferred from reviewed computational analysis // inferred from reviewed computational analysis // inferred from direct assay // inferred from direct assay	GO:0000166 // GO:0000287 // GO:0003824 // GO:0003869 // GO:0005391 // GO:0005391 // GO:0005515 // GO:0005524 // GO:0015077 // GO:0015662 // GO:0016787 // GO:0016820 // GO:0030955 // GO:0031402 // GO:0046872	"nucleotide binding // magnesium ion binding // catalytic activity // 4-nitrophenylphosphatase activity // sodium:potassium-exchanging ATPase activity // sodium:potassium-exchanging ATPase activity // protein binding // ATP binding // monovalent inorganic cation transmembrane transporter activity // ATPase activity, coupled to transmembrane movement of ions, phosphorylative mechanism // hydrolase…	inferred from electronic annotation // inferred from electronic annotation // inferred from electronic annotation // inferred from mutant phenotype // inferred from mutant phenotype // inferred from reviewed computational analysis // inferred from physical interaction // inferred from reviewed computational analysis // inferred from electronic annotation // inferred from reviewed computational an…	ATPase, Na+/K+ transporting, alpha 1 polypeptide	Atp1a1	NM_144900	101408607	Mm.280103	11928	10500685	-	BC042435	3	101380146	GO:0005391 | GO:0005792 | GO:0045989 | GO:0005886 | GO:0003869 | GO:0042383 | GO:0016323 | GO:0008217 | GO:0045822 | GO:0005515 | GO:0042493 | GO:0045823 | GO:0031947 | GO:0002026
java.awt.Color[r=255,g=255,b=255]	10387505	NM_013415	Atp1b2	"ATPase, Na+/K+ transporting, beta 2 polypeptide "	NM_013415	GO:0006810 // GO:0006811 // GO:0006813 // GO:0006814 // GO:0007155	transport // ion transport // potassium ion transport // sodium ion transport // cell adhesion	inferred from electronic annotation // inferred from electronic annotation // inferred from electronic annotation // inferred from electronic annotation // inferred from electronic annotation	GO:0005737 // GO:0016020 // GO:0016021	cytoplasm // membrane // integral to membrane	inferred from direct assay // inferred from electronic annotation // inferred from reviewed computational analysis	GO:0005391 // GO:0005515 // GO:0030955 // GO:0031402	sodium:potassium-exchanging ATPase activity // protein binding // potassium ion binding // sodium ion binding	inferred from electronic annotation // inferred from electronic annotation // inferred from electronic annotation // inferred from electronic annotation	ATPase, Na+/K+ transporting, beta 2 polypeptide	Atp1b2	NM_013415	69419462	Mm.235204	11932	10387505	-	BC042467	11	69413244	GO:0005737
java.awt.Color[r=255,g=255,b=255]	10595793	NM_007502	Atp1b3	"ATPase, Na+/K+ transporting, beta 3 polypeptide "	NM_007502	GO:0006810 // GO:0006811 // GO:0006813 // GO:0006814	transport // ion transport // potassium ion transport // sodium ion transport	inferred from electronic annotation // inferred from electronic annotation // inferred from electronic annotation // inferred from electronic annotation	GO:0005737 // GO:0016020 // GO:0016021	cytoplasm // membrane // integral to membrane	inferred from direct assay // inferred from electronic annotation // inferred from reviewed computational analysis	GO:0005391 // GO:0030955 // GO:0031402	sodium:potassium-exchanging ATPase activity // potassium ion binding // sodium ion binding	inferred from electronic annotation // inferred from electronic annotation // inferred from electronic annotation	ATPase, Na+/K+ transporting, beta 3 polypeptide	Atp1b3	NM_007502	96264734	Mm.424	11933	10595793	-	BC079916	9	96233092	GO:0005737 | GO:0005515
java.awt.Color[r=255,g=255,b=255]	10533483	NM_001110140	Atp2a2	"ATPase, Ca++ transporting, cardiac muscle, slow twitch 2 "	NM_001110140	GO:0002026 // GO:0006810 // GO:0006811 // GO:0006812 // GO:0006816 // GO:0006874 // GO:0006874 // GO:0006874 // GO:0006937 // GO:0006984 // GO:0008152 // GO:0045822	regulation of the force of heart contraction // transport // ion transport // cation transport // calcium ion transport // cellular calcium ion homeostasis // cellular calcium ion homeostasis // cellular calcium ion homeostasis // regulation of muscle contraction // ER-nuclear signaling pathway // metabolic process // negative regulation of heart contraction	inferred from genetic interaction // inferred from electronic annotation // inferred from electronic annotation // inferred from electronic annotation // inferred from electronic annotation // inferred from direct assay // inferred from genetic interaction // inferred from mutant phenotype // traceable author statement // inferred from mutant phenotype // inferred from electronic annotation // in…	GO:0005783 // GO:0005792 // GO:0016020 // GO:0016021 // GO:0016529 // GO:0016529	endoplasmic reticulum // microsome // membrane // integral to membrane // sarcoplasmic reticulum // sarcoplasmic reticulum	inferred from electronic annotation // inferred from direct assay // inferred from electronic annotation // inferred from electronic annotation // inferred from direct assay // traceable author statement	GO:0000166 // GO:0000287 // GO:0003824 // GO:0005388 // GO:0005509 // GO:0005515 // GO:0005524 // GO:0015662 // GO:0016787 // GO:0016820 // GO:0046872	"nucleotide binding // magnesium ion binding // catalytic activity // calcium-transporting ATPase activity // calcium ion binding // protein binding // ATP binding // ATPase activity, coupled to transmembrane movement of ions, phosphorylative mechanism // hydrolase activity // hydrolase activity, acting on acid anhydrides, catalyzing transmembrane movement of substances // metal ion binding "	inferred from electronic annotation // inferred from electronic annotation // inferred from electronic annotation // inferred from direct assay // inferred from electronic annotation // inferred from physical interaction // inferred from electronic annotation // inferred from electronic annotation // inferred from electronic annotation // inferred from electronic annotation // inferred from elect…	ATPase, Ca++ transporting, cardiac muscle, slow twitch 2	Atp2a2	NM_001110140 | NM_009722	122952183	Mm.227583	11938	10533483	-	BC054531	5	122892711	GO:0005792 | GO:0006874 | GO:0045822 | GO:0005515 | GO:0016529 | GO:0006937 | GO:0006984 | GO:0005388 | GO:0002026
java.awt.Color[r=255,g=255,b=255]	10456891	NM_007505	Atp5a1	"ATP synthase, H+ transporting, mitochondrial F1 complex, alpha subunit, isoform 1 "	NM_007505	GO:0006754 // GO:0006810 // GO:0006811 // GO:0008150 // GO:0015986 // GO:0015992	ATP biosynthetic process // transport // ion transport // biological_process // ATP synthesis coupled proton transport // proton transport	inferred from electronic annotation // inferred from electronic annotation // inferred from electronic annotation // no biological data available // inferred from electronic annotation // inferred from electronic annotation	GO:0005615 // GO:0005739 // GO:0005743 // GO:0016020 // GO:0016469 // GO:0045261	"extracellular space // mitochondrion // mitochondrial inner membrane // membrane // proton-transporting two-sector ATPase complex // proton-transporting ATP synthase complex, catalytic core F(1) "	inferred from reviewed computational analysis // inferred from direct assay // inferred from direct assay // inferred from electronic annotation // inferred from electronic annotation // inferred from electronic annotation	GO:0000166 // GO:0003674 // GO:0005524 // GO:0015078 // GO:0016787 // GO:0016820 // GO:0046872 // GO:0046933 // GO:0046961	"nucleotide binding // molecular_function // ATP binding // hydrogen ion transmembrane transporter activity // hydrolase activity // hydrolase activity, acting on acid anhydrides, catalyzing transmembrane movement of substances // metal ion binding // hydrogen ion transporting ATP synthase activity, rotational mechanism // hydrogen ion transporting ATPase activity, rotational mechanism "	inferred from electronic annotation // no biological data available // inferred from electronic annotation // inferred from electronic annotation // inferred from electronic annotation // inferred from electronic annotation // inferred from electronic annotation // inferred from electronic annotation // inferred from electronic annotation	ATP synthase, H+ transporting, mitochondrial F1 complex, alpha subunit, isoform 1	Atp5a1	NM_007505	78021605	Mm.276137	11946	10456891	+	L01062	18	78012735	GO:0046933 | GO:0005743 | GO:0009790 | GO:0006629 | GO:0005524 | GO:0005739
java.awt.Color[r=255,g=255,b=255]	10367106	NM_016774	Atp5b	"ATP synthase, H+ transporting mitochondrial F1 complex, beta subunit "	NM_016774	GO:0006754 // GO:0006810 // GO:0006811 // GO:0015986 // GO:0015992	ATP biosynthetic process // transport // ion transport // ATP synthesis coupled proton transport // proton transport	inferred from electronic annotation // inferred from electronic annotation // inferred from electronic annotation // inferred from electronic annotation // inferred from electronic annotation	GO:0005739 // GO:0005743 // GO:0016021 // GO:0016469 // GO:0045261	"mitochondrion // mitochondrial inner membrane // integral to membrane // proton-transporting two-sector ATPase complex // proton-transporting ATP synthase complex, catalytic core F(1) "	inferred from direct assay // inferred from direct assay // inferred from electronic annotation // inferred from electronic annotation // inferred from electronic annotation	GO:0000166 // GO:0005524 // GO:0008553 // GO:0015078 // GO:0016787 // GO:0016820 // GO:0017111 // GO:0046872 // GO:0046933 // GO:0046961	"nucleotide binding // ATP binding // hydrogen-exporting ATPase activity, phosphorylative mechanism // hydrogen ion transmembrane transporter activity // hydrolase activity // hydrolase activity, acting on acid anhydrides, catalyzing transmembrane movement of substances // nucleoside-triphosphatase activity // metal ion binding // hydrogen ion transporting ATP synthase activity, rotational mechan…	inferred from reviewed computational analysis // inferred from electronic annotation // inferred from electronic annotation // inferred from electronic annotation // inferred from electronic annotation // inferred from reviewed computational analysis // inferred from electronic annotation // inferred from electronic annotation // inferred from electronic annotation // inferred from electronic ann…	ATP synthase, H+ transporting mitochondrial F1 complex, beta subunit	Atp5b	NM_016774	127527444	Mm.238973	11947	10367106	+	AF030559	10	127520363	GO:0005743 | GO:0006629 | GO:0005739 | GO:0006933
java.awt.Color[r=255,g=255,b=255]	10479996	NM_020615	Atp5c1	"ATP synthase, H+ transporting, mitochondrial F1 complex, gamma polypeptide 1 "	NM_020615	GO:0006091 // GO:0006754 // GO:0006810 // GO:0006811 // GO:0015986 // GO:0015992	generation of precursor metabolites and energy // ATP biosynthetic process // transport // ion transport // ATP synthesis coupled proton transport // proton transport	inferred from reviewed computational analysis // inferred from electronic annotation // inferred from electronic annotation // inferred from electronic annotation // inferred from electronic annotation // inferred from electronic annotation	GO:0005624 // GO:0005739 // GO:0005743 // GO:0005753 // GO:0016020 // GO:0016469 // GO:0045261	"membrane fraction // mitochondrion // mitochondrial inner membrane // mitochondrial proton-transporting ATP synthase complex // membrane // proton-transporting two-sector ATPase complex // proton-transporting ATP synthase complex, catalytic core F(1) "	inferred from reviewed computational analysis // inferred from direct assay // inferred from direct assay // inferred from reviewed computational analysis // inferred from electronic annotation // inferred from electronic annotation // inferred from electronic annotation	GO:0005215 // GO:0015078 // GO:0016787 // GO:0046872 // GO:0046933 // GO:0046961	"transporter activity // hydrogen ion transmembrane transporter activity // hydrolase activity // metal ion binding // hydrogen ion transporting ATP synthase activity, rotational mechanism // hydrogen ion transporting ATPase activity, rotational mechanism "	inferred from reviewed computational analysis // inferred from electronic annotation // inferred from electronic annotation // inferred from electronic annotation // inferred from electronic annotation // inferred from electronic annotation	ATP synthase, H+ transporting, mitochondrial F1 complex, gamma polypeptide 1	Atp5c1	NM_020615 | NM_001112738	10002056	Mm.12677	11949	10479996	-	BC010700	2	9977657	GO:0005743 | GO:0005739
java.awt.Color[r=255,g=255,b=255]	10447566	NM_026468	Atp5g2	"ATP synthase, H+ transporting, mitochondrial F0 complex, subunit c (subunit 9), isoform 2 "	NM_026468	GO:0006810 // GO:0006811 // GO:0006818 // GO:0015986 // GO:0015992	transport // ion transport // hydrogen transport // ATP synthesis coupled proton transport // proton transport	inferred from electronic annotation // inferred from electronic annotation // inferred from reviewed computational analysis // inferred from electronic annotation // inferred from electronic annotation	GO:0005739 // GO:0016020 // GO:0016021 // GO:0016469 // GO:0045263	"mitochondrion // membrane // integral to membrane // proton-transporting two-sector ATPase complex // proton-transporting ATP synthase complex, coupling factor F(o) "	inferred from reviewed computational analysis // inferred from reviewed computational analysis // inferred from electronic annotation // inferred from electronic annotation // inferred from electronic annotation	GO:0008289 // GO:0008553 // GO:0015078 // GO:0046933 // GO:0046961	"lipid binding // hydrogen-exporting ATPase activity, phosphorylative mechanism // hydrogen ion transmembrane transporter activity // hydrogen ion transporting ATP synthase activity, rotational mechanism // hydrogen ion transporting ATPase activity, rotational mechanism "	inferred from electronic annotation // inferred from reviewed computational analysis // inferred from electronic annotation // inferred from electronic annotation // inferred from electronic annotation	ATP synthase, H+ transporting, mitochondrial F0 complex, subunit c (subunit 9), isoform 2	Atp5g2	NM_026468	5816700	Mm.10314	67942	10447566	-	BC081437	17	5816032	NA
java.awt.Color[r=255,g=255,b=255]	10560816	NM_026468	Atp5g2	"ATP synthase, H+ transporting, mitochondrial F0 complex, subunit c (subunit 9), isoform 2 "	NM_026468	GO:0006810 // GO:0006811 // GO:0006818 // GO:0015986 // GO:0015992	transport // ion transport // hydrogen transport // ATP synthesis coupled proton transport // proton transport	inferred from electronic annotation // inferred from electronic annotation // inferred from reviewed computational analysis // inferred from electronic annotation // inferred from electronic annotation	GO:0005739 // GO:0016020 // GO:0016021 // GO:0016469 // GO:0045263	"mitochondrion // membrane // integral to membrane // proton-transporting two-sector ATPase complex // proton-transporting ATP synthase complex, coupling factor F(o) "	inferred from reviewed computational analysis // inferred from reviewed computational analysis // inferred from electronic annotation // inferred from electronic annotation // inferred from electronic annotation	GO:0008289 // GO:0008553 // GO:0015078 // GO:0046933 // GO:0046961	"lipid binding // hydrogen-exporting ATPase activity, phosphorylative mechanism // hydrogen ion transmembrane transporter activity // hydrogen ion transporting ATP synthase activity, rotational mechanism // hydrogen ion transporting ATPase activity, rotational mechanism "	inferred from electronic annotation // inferred from reviewed computational analysis // inferred from electronic annotation // inferred from electronic annotation // inferred from electronic annotation	ATP synthase, H+ transporting, mitochondrial F0 complex, subunit c (subunit 9), isoform 2	Atp5g2	NM_026468	24732251	Mm.10314	67942	10560816	-	BC081437	7	24731811	NA
java.awt.Color[r=255,g=255,b=255]	10483756	NM_175015	Atp5g3	"ATP synthase, H+ transporting, mitochondrial F0 complex, subunit c (subunit 9), isoform 3 "	NM_175015	GO:0006097 // GO:0006099 // GO:0006810 // GO:0006811 // GO:0006818 // GO:0008152 // GO:0015986 // GO:0015992	glyoxylate cycle // tricarboxylic acid cycle // transport // ion transport // hydrogen transport // metabolic process // ATP synthesis coupled proton transport // proton transport	inferred from reviewed computational analysis // inferred from reviewed computational analysis // inferred from electronic annotation // inferred from electronic annotation // inferred from reviewed computational analysis // inferred from reviewed computational analysis // inferred from electronic annotation // inferred from reviewed computational analysis	GO:0005739 // GO:0016020 // GO:0016021 // GO:0016469 // GO:0045263	"mitochondrion // membrane // integral to membrane // proton-transporting two-sector ATPase complex // proton-transporting ATP synthase complex, coupling factor F(o) "	inferred from reviewed computational analysis // inferred from reviewed computational analysis // inferred from reviewed computational analysis // inferred from electronic annotation // inferred from electronic annotation	GO:0004450 // GO:0008289 // GO:0008553 // GO:0015078 // GO:0016491 // GO:0046933 // GO:0046961	"isocitrate dehydrogenase (NADP+) activity // lipid binding // hydrogen-exporting ATPase activity, phosphorylative mechanism // hydrogen ion transmembrane transporter activity // oxidoreductase activity // hydrogen ion transporting ATP synthase activity, rotational mechanism // hydrogen ion transporting ATPase activity, rotational mechanism "	inferred from reviewed computational analysis // inferred from reviewed computational analysis // inferred from reviewed computational analysis // inferred from reviewed computational analysis // inferred from reviewed computational analysis // inferred from electronic annotation // inferred from electronic annotation	ATP synthase, H+ transporting, mitochondrial F0 complex, subunit c (subunit 9), isoform 3	Atp5g3	NM_175015	73749360	Mm.2966	228033	10483756	-	BC116218	2	73746506	NA
java.awt.Color[r=255,g=255,b=255]	10392930	NM_027862	Atp5h	"ATP synthase, H+ transporting, mitochondrial F0 complex, subunit d "	NM_027862	GO:0006810 // GO:0006811 // GO:0015986 // GO:0015992	transport // ion transport // ATP synthesis coupled proton transport // proton transport	inferred from electronic annotation // inferred from electronic annotation // inferred from electronic annotation // inferred from electronic annotation	GO:0005739 // GO:0005743 // GO:0016469 // GO:0045263	"mitochondrion // mitochondrial inner membrane // proton-transporting two-sector ATPase complex // proton-transporting ATP synthase complex, coupling factor F(o) "	inferred from direct assay // inferred from direct assay // inferred from electronic annotation // inferred from electronic annotation	GO:0015078 // GO:0046933 // GO:0046961	"hydrogen ion transmembrane transporter activity // hydrogen ion transporting ATP synthase activity, rotational mechanism // hydrogen ion transporting ATPase activity, rotational mechanism "	inferred from electronic annotation // inferred from electronic annotation // inferred from electronic annotation	ATP synthase, H+ transporting, mitochondrial F0 complex, subunit d | predicted gene, ENSMUSG00000068706	ENSMUSG00000068706 | Atp5h	NM_027862	115281233	Mm.182042	100039281 | 71679	10392930	-	BC081431	11	115277011	GO:0005743 | GO:0005739
java.awt.Color[r=255,g=255,b=255]	10448455	NM_009729	Atp6v0c	"ATPase, H+ transporting, lysosomal V0 subunit C "	NM_009729	GO:0006754 // GO:0006810 // GO:0006811 // GO:0006818 // GO:0007035 // GO:0007042 // GO:0015986 // GO:0015992	ATP biosynthetic process // transport // ion transport // hydrogen transport // vacuolar acidification // lysosomal lumen acidification // ATP synthesis coupled proton transport // proton transport	inferred from reviewed computational analysis // inferred from electronic annotation // inferred from electronic annotation // inferred from reviewed computational analysis // traceable author statement // traceable author statement // inferred from electronic annotation // inferred from reviewed computational analysis	GO:0005773 // GO:0016020 // GO:0016021 // GO:0016469 // GO:0016471	vacuole // membrane // integral to membrane // proton-transporting two-sector ATPase complex // vacuolar proton-transporting V-type ATPase complex	inferred from electronic annotation // inferred from reviewed computational analysis // inferred from reviewed computational analysis // inferred from electronic annotation // traceable author statement	GO:0005515 // GO:0005524 // GO:0008553 // GO:0015078 // GO:0016787 // GO:0042626 // GO:0046872 // GO:0046933 // GO:0046961	"protein binding // ATP binding // hydrogen-exporting ATPase activity, phosphorylative mechanism // hydrogen ion transmembrane transporter activity // hydrolase activity // ATPase activity, coupled to transmembrane movement of substances // metal ion binding // hydrogen ion transporting ATP synthase activity, rotational mechanism // hydrogen ion transporting ATPase activity, rotational mechanism "	inferred from physical interaction // inferred from electronic annotation // inferred from sequence or structural similarity // inferred from reviewed computational analysis // inferred from reviewed computational analysis // inferred from electronic annotation // inferred from electronic annotation // inferred from electronic annotation // inferred from electronic annotation	ATPase, H+ transporting, lysosomal V0 subunit C, pseudogene 2 | ATPase, H+ transporting, lysosomal V0 subunit C	Atp6v0c | Atp6v0c-ps2	NM_009729	24306383	Mm.30155	11984 | 100039636	10448455	-	M64298	17	24300833	GO:0008553 | GO:0007035 | GO:0005515 | GO:0007042 | GO:0016471
java.awt.Color[r=255,g=255,b=255]	10537316	NM_009729	Atp6v0c	"ATPase, H+ transporting, lysosomal V0 subunit C "	NM_009729	GO:0006754 // GO:0006810 // GO:0006811 // GO:0006818 // GO:0007035 // GO:0007042 // GO:0015986 // GO:0015992	ATP biosynthetic process // transport // ion transport // hydrogen transport // vacuolar acidification // lysosomal lumen acidification // ATP synthesis coupled proton transport // proton transport	inferred from reviewed computational analysis // inferred from electronic annotation // inferred from electronic annotation // inferred from reviewed computational analysis // traceable author statement // traceable author statement // inferred from electronic annotation // inferred from reviewed computational analysis	GO:0005773 // GO:0016020 // GO:0016021 // GO:0016469 // GO:0016471	vacuole // membrane // integral to membrane // proton-transporting two-sector ATPase complex // vacuolar proton-transporting V-type ATPase complex	inferred from electronic annotation // inferred from reviewed computational analysis // inferred from reviewed computational analysis // inferred from electronic annotation // traceable author statement	GO:0005515 // GO:0005524 // GO:0008553 // GO:0015078 // GO:0016787 // GO:0042626 // GO:0046872 // GO:0046933 // GO:0046961	"protein binding // ATP binding // hydrogen-exporting ATPase activity, phosphorylative mechanism // hydrogen ion transmembrane transporter activity // hydrolase activity // ATPase activity, coupled to transmembrane movement of substances // metal ion binding // hydrogen ion transporting ATP synthase activity, rotational mechanism // hydrogen ion transporting ATPase activity, rotational mechanism "	inferred from physical interaction // inferred from electronic annotation // inferred from sequence or structural similarity // inferred from reviewed computational analysis // inferred from reviewed computational analysis // inferred from electronic annotation // inferred from electronic annotation // inferred from electronic annotation // inferred from electronic annotation	ATPase, H+ transporting, lysosomal V0 subunit C, pseudogene 2 | ATPase, H+ transporting, lysosomal V0 subunit C	Atp6v0c | Atp6v0c-ps2	NM_009729	37756553	Mm.30155	11984 | 100039636	10537316	+	M64298	6	37755966	GO:0008553 | GO:0007035 | GO:0005515 | GO:0007042 | GO:0016471
java.awt.Color[r=255,g=255,b=255]	10549653	NM_009729	Atp6v0c	"ATPase, H+ transporting, lysosomal V0 subunit C "	NM_009729	GO:0006754 // GO:0006810 // GO:0006811 // GO:0006818 // GO:0007035 // GO:0007042 // GO:0015986 // GO:0015992	ATP biosynthetic process // transport // ion transport // hydrogen transport // vacuolar acidification // lysosomal lumen acidification // ATP synthesis coupled proton transport // proton transport	inferred from reviewed computational analysis // inferred from electronic annotation // inferred from electronic annotation // inferred from reviewed computational analysis // traceable author statement // traceable author statement // inferred from electronic annotation // inferred from reviewed computational analysis	GO:0005773 // GO:0016020 // GO:0016021 // GO:0016469 // GO:0016471	vacuole // membrane // integral to membrane // proton-transporting two-sector ATPase complex // vacuolar proton-transporting V-type ATPase complex	inferred from electronic annotation // inferred from reviewed computational analysis // inferred from reviewed computational analysis // inferred from electronic annotation // traceable author statement	GO:0005515 // GO:0005524 // GO:0008553 // GO:0015078 // GO:0016787 // GO:0042626 // GO:0046872 // GO:0046933 // GO:0046961	"protein binding // ATP binding // hydrogen-exporting ATPase activity, phosphorylative mechanism // hydrogen ion transmembrane transporter activity // hydrolase activity // ATPase activity, coupled to transmembrane movement of substances // metal ion binding // hydrogen ion transporting ATP synthase activity, rotational mechanism // hydrogen ion transporting ATPase activity, rotational mechanism "	inferred from physical interaction // inferred from electronic annotation // inferred from sequence or structural similarity // inferred from reviewed computational analysis // inferred from reviewed computational analysis // inferred from electronic annotation // inferred from electronic annotation // inferred from electronic annotation // inferred from electronic annotation	ATPase, H+ transporting, lysosomal V0 subunit C, pseudogene 2 | ATPase, H+ transporting, lysosomal V0 subunit C	Atp6v0c | Atp6v0c-ps2	NM_009729	4364503	Mm.30155	11984 | 100039636	10549653	+	BC083129	7	4364038	GO:0008553 | GO:0007035 | GO:0005515 | GO:0007042 | GO:0016471
java.awt.Color[r=255,g=255,b=255]	10572146	NM_007509	Atp6v1b2	"ATPase, H+ transporting, lysosomal V1 subunit B2 "	NM_007509	GO:0006754 // GO:0006810 // GO:0006811 // GO:0015986 // GO:0015988 // GO:0015992	"ATP biosynthetic process // transport // ion transport // ATP synthesis coupled proton transport // energy coupled proton transport, against electrochemical gradient // proton transport "	inferred from reviewed computational analysis // inferred from electronic annotation // inferred from electronic annotation // inferred from electronic annotation // inferred from electronic annotation // inferred from reviewed computational analysis	GO:0005737 // GO:0016020 // GO:0016469	cytoplasm // membrane // proton-transporting two-sector ATPase complex	inferred from electronic annotation // inferred from electronic annotation // inferred from reviewed computational analysis	GO:0005524 // GO:0008553 // GO:0015078 // GO:0016787 // GO:0016820 // GO:0046872 // GO:0046933 // GO:0046961	"ATP binding // hydrogen-exporting ATPase activity, phosphorylative mechanism // hydrogen ion transmembrane transporter activity // hydrolase activity // hydrolase activity, acting on acid anhydrides, catalyzing transmembrane movement of substances // metal ion binding // hydrogen ion transporting ATP synthase activity, rotational mechanism // hydrogen ion transporting ATPase activity, rotational…	inferred from reviewed computational analysis // inferred from reviewed computational analysis // inferred from reviewed computational analysis // inferred from reviewed computational analysis // inferred from reviewed computational analysis // inferred from electronic annotation // inferred from electronic annotation // inferred from electronic annotation	ATPase, H+ transporting, lysosomal V1 subunit B2	Atp6v1b2	NM_007509	71637610	Mm.249096	11966	10572146	+	BC085300	8	71612665	NA
java.awt.Color[r=255,g=255,b=255]	10425966	NM_016843	Atxn10	ataxin 10	NM_016843	GO:0008150	biological_process	no biological data available	GO:0005575	cellular_component	no biological data available	GO:0003674	molecular_function	no biological data available	ataxin 10	Atxn10	NM_016843	85294266	Mm.248906	54138	10425966	+	BC046802	15	85166675	NA
java.awt.Color[r=255,g=255,b=255]	10549222	NM_001024468	Bcat1	"branched chain aminotransferase 1, cytosolic "	NM_001024468	GO:0008152 // GO:0008652 // GO:0009081 // GO:0009082 // GO:0009083	metabolic process // amino acid biosynthetic process // branched chain family amino acid metabolic process // branched chain family amino acid biosynthetic process // branched chain family amino acid catabolic process	inferred from electronic annotation // inferred from electronic annotation // inferred from electronic annotation // inferred from electronic annotation // inferred from direct assay	GO:0005737 // GO:0005829	cytoplasm // cytosol	inferred from electronic annotation // inferred from direct assay	GO:0003824 // GO:0004084 // GO:0008483 // GO:0016740	catalytic activity // branched-chain-amino-acid transaminase activity // transaminase activity // transferase activity	inferred from electronic annotation // inferred from direct assay // inferred from electronic annotation // inferred from electronic annotation	branched chain aminotransferase 1, cytosolic	Bcat1	NM_007532 | NM_001024468	145024603	Mm.4606	12035	10549222	-	BC053706	6	144947673	GO:0004084 | GO:0005829 | GO:0009083
java.awt.Color[r=255,g=255,b=255]	10394800	AF067395	Bnip3l	BCL2/adenovirus E1B interacting protein 3-like	AF067395	GO:0006915 // GO:0042981 // GO:0043065	apoptosis // regulation of apoptosis // positive regulation of apoptosis	inferred from reviewed computational analysis // inferred from reviewed computational analysis // inferred from electronic annotation	GO:0005634 // GO:0005739 // GO:0005740 // GO:0005783 // GO:0016020 // GO:0016021	nucleus // mitochondrion // mitochondrial envelope // endoplasmic reticulum // membrane // integral to membrane	inferred from electronic annotation // inferred from direct assay // inferred from electronic annotation // inferred from electronic annotation // inferred from electronic annotation // inferred from reviewed computational analysis	---	---	---	BCL2/adenovirus E1B interacting protein 3-like	Bnip3l	NA	18224060	Mm.29820	12177	10394800	+	AF067395	12	18223404	GO:0006915 | GO:0005739 | GO:0042981
java.awt.Color[r=255,g=255,b=255]	10421003	NM_009761	Bnip3l	BCL2/adenovirus E1B interacting protein 3-like	NM_009761	GO:0006915 // GO:0042981 // GO:0043065	apoptosis // regulation of apoptosis // positive regulation of apoptosis	inferred from reviewed computational analysis // inferred from reviewed computational analysis // inferred from electronic annotation	GO:0005634 // GO:0005739 // GO:0005740 // GO:0005783 // GO:0016020 // GO:0016021	nucleus // mitochondrion // mitochondrial envelope // endoplasmic reticulum // membrane // integral to membrane	inferred from electronic annotation // inferred from direct assay // inferred from electronic annotation // inferred from electronic annotation // inferred from electronic annotation // inferred from reviewed computational analysis	---	---	---	BCL2/adenovirus E1B interacting protein 3-like	Bnip3l	NM_009761	67627701	Mm.29820	12177	10421003	-	AY057069	14	67604076	GO:0006915 | GO:0005739 | GO:0042981
java.awt.Color[r=255,g=255,b=255]	10364468	NM_009768	Bsg	basigin	NM_009768	---	---	---	GO:0005615 // GO:0016020 // GO:0016021	extracellular space // membrane // integral to membrane	inferred from reviewed computational analysis // inferred from electronic annotation // inferred from reviewed computational analysis	GO:0005529 // GO:0005537	sugar binding // mannose binding	inferred from electronic annotation // inferred from electronic annotation	basigin	Bsg	NM_001077184 | NM_009768	79174724	Mm.726	12215	10364468	+	AY089967	10	79167103	GO:0005515
java.awt.Color[r=255,g=255,b=255]	10365971	NM_007569	Btg1	"B-cell translocation gene 1, anti-proliferative "	NM_007569	GO:0006479 // GO:0007286 // GO:0008285 // GO:0008285 // GO:0008285 // GO:0009987 // GO:0016477 // GO:0030308 // GO:0042981 // GO:0043085 // GO:0045449 // GO:0045603 // GO:0045663 // GO:0045766	protein amino acid methylation // spermatid development // negative regulation of cell proliferation // negative regulation of cell proliferation // negative regulation of cell proliferation // cellular process // cell migration // negative regulation of cell growth // regulation of apoptosis // positive regulation of catalytic activity // regulation of transcription // positive regulation of end…	inferred from direct assay // inferred from reviewed computational analysis // inferred from direct assay // inferred from sequence or structural similarity // inferred from reviewed computational analysis // inferred from reviewed computational analysis // inferred from reviewed computational analysis // inferred from reviewed computational analysis // inferred from reviewed computational analys…	GO:0005634 // GO:0005737	nucleus // cytoplasm	inferred from sequence or structural similarity // inferred from sequence or structural similarity	GO:0003712 // GO:0005515 // GO:0019899 // GO:0019900	transcription cofactor activity // protein binding // enzyme binding // kinase binding	inferred from reviewed computational analysis // inferred from physical interaction // inferred from reviewed computational analysis // inferred from reviewed computational analysis	B-cell translocation gene 1, anti-proliferative	Btg1	NM_007569	96082261	Mm.272183	12226	10365971	+	BC006834	10	96079649	GO:0005737 | GO:0008285 | GO:0045663 | GO:0005515 | GO:0006479 | GO:0043085 | GO:0005634
java.awt.Color[r=255,g=255,b=255]	10357875	NM_007570	Btg2	"B-cell translocation gene 2, anti-proliferative "	NM_007570	GO:0006350 // GO:0006355 // GO:0006479 // GO:0006974 // GO:0009952 // GO:0030182 // GO:0043066	"transcription // regulation of transcription, DNA-dependent // protein amino acid methylation // response to DNA damage stimulus // anterior/posterior pattern formation // neuron differentiation // negative regulation of apoptosis "	inferred from electronic annotation // inferred from electronic annotation // inferred from direct assay // inferred from sequence or structural similarity // inferred from mutant phenotype // inferred from sequence or structural similarity // inferred from sequence or structural similarity	---	---	---	GO:0005515	protein binding	inferred from physical interaction	B-cell translocation gene 2, anti-proliferative	Btg2	NM_007570	135975732	Mm.392646	12227	10357875	-	BC132259	1	135971442	GO:0005515 | GO:0006479 | GO:0043066 | GO:0009952 | GO:0006974 | GO:0030182
java.awt.Color[r=255,g=255,b=255]	10346523	NM_025824	Bzw1	basic leucine zipper and W2 domains 1	NM_025824	GO:0006350 // GO:0006355 // GO:0006446	"transcription // regulation of transcription, DNA-dependent // regulation of translational initiation "	inferred from electronic annotation // inferred from electronic annotation // inferred from reviewed computational analysis	---	---	---	GO:0003743	translation initiation factor activity	inferred from reviewed computational analysis	basic leucine zipper and W2 domains 1	Bzw1	NM_025824	58463397	Mm.21848	66882	10346523	+	BC028865	1	58449971	NA
java.awt.Color[r=255,g=255,b=255]	10397752	NM_009790	Calm1	calmodulin 1	NM_009790	GO:0007049 // GO:0043388	cell cycle // positive regulation of DNA binding	inferred from direct assay // inferred from direct assay	---	---	---	GO:0005509	calcium ion binding	traceable author statement	calmodulin 3 | calmodulin 1 | calmodulin 2	Calm2 | Calm3 | Calm1	NM_009790	101448016	Mm.285993	12313 | 12314 | 12315	10397752	+	BC054805	12	101437738	GO:0043388 | GO:0005509 | GO:0007049
java.awt.Color[r=255,g=255,b=255]	10453451	NM_007589	Calm2	calmodulin 2	NM_007589	GO:0007049 // GO:0007186	cell cycle // G-protein coupled receptor protein signaling pathway	inferred from direct assay // inferred from reviewed computational analysis	GO:0005737 // GO:0005886	cytoplasm // plasma membrane	inferred from reviewed computational analysis // inferred from reviewed computational analysis	GO:0005509 // GO:0005515	calcium ion binding // protein binding	traceable author statement // inferred from reviewed computational analysis	calmodulin 2 | calmodulin 3 | calmodulin 1	Calm2 | Calm3 | Calm1	NM_007589	87846190	Mm.285993	12313 | 12314 | 12315	10453451	-	BC100301	17	87832757	GO:0043388 | GO:0005509 | GO:0007049
java.awt.Color[r=255,g=255,b=255]	10599461	NM_007589	Calm2	calmodulin 2	NM_007589	GO:0007049 // GO:0007186	cell cycle // G-protein coupled receptor protein signaling pathway	inferred from direct assay // inferred from reviewed computational analysis	GO:0005737 // GO:0005886	cytoplasm // plasma membrane	inferred from reviewed computational analysis // inferred from reviewed computational analysis	GO:0005509 // GO:0005515	calcium ion binding // protein binding	traceable author statement // inferred from reviewed computational analysis	calmodulin 2 | calmodulin 3 | calmodulin 1	Calm2 | Calm3 | Calm1	NM_007589	45363646	Mm.285993	12313 | 12314 | 12315	10599461	+	L31642	X	45363199	GO:0043388 | GO:0005509 | GO:0007049
java.awt.Color[r=255,g=255,b=255]	10560304	NM_007590	Calm3	calmodulin 3	NM_007590	GO:0007049 // GO:0007186	cell cycle // G-protein coupled receptor protein signaling pathway	inferred from direct assay // inferred from reviewed computational analysis	GO:0005737 // GO:0005886	cytoplasm // plasma membrane	inferred from reviewed computational analysis // inferred from reviewed computational analysis	GO:0005509 // GO:0005515	calcium ion binding // protein binding	traceable author statement // inferred from reviewed computational analysis	calmodulin 2 | calmodulin 3 | calmodulin 1	Calm2 | Calm3 | Calm1	NM_007590	17509381	Mm.285993	12313 | 12314 | 12315	10560304	-	BC050926	7	17500728	GO:0043388 | GO:0005509 | GO:0007049
java.awt.Color[r=255,g=255,b=255]	10536818	NM_184053	Calu	calumenin	NM_184053	---	---	---	GO:0005783	endoplasmic reticulum	inferred from electronic annotation	GO:0005509	calcium ion binding	inferred from direct assay	calumenin	Calu	NM_007594 | NM_184053	29326668	Mm.466282	12321	10536818	+	U81829	6	29298145	GO:0005509
java.awt.Color[r=255,g=255,b=255]	10385599	NM_007597	Canx	calnexin	NM_007597	GO:0006457	protein folding	inferred from electronic annotation	GO:0005783 // GO:0005783 // GO:0016020 // GO:0016021 // GO:0016021	endoplasmic reticulum // endoplasmic reticulum // membrane // integral to membrane // integral to membrane	inferred from direct assay // inferred from sequence or structural similarity // inferred from electronic annotation // inferred from direct assay // inferred from reviewed computational analysis	GO:0005509 // GO:0005515 // GO:0005529 // GO:0051082	calcium ion binding // protein binding // sugar binding // unfolded protein binding	inferred from electronic annotation // inferred from physical interaction // inferred from electronic annotation // inferred from electronic annotation	calnexin	Canx	NM_001110500 | NM_007597 | NM_001110499	50139094	Mm.248827	12330	10385599	-	BC040244	11	50107965	GO:0005783 | GO:0005515 | GO:0016021
java.awt.Color[r=255,g=255,b=255]	10485514	NM_016739	Caprin1	cell cycle associated protein 1	NM_016739	---	---	---	GO:0016020	membrane	inferred from electronic annotation	GO:0048503	GPI anchor binding	inferred from electronic annotation	cell cycle associated protein 1	Caprin1	NM_016739 | NM_001111292 | NM_001111290 | NM_001111289 | NM_001111291	103637778	Mm.427589	53872	10485514	-	BC052427	2	103605170	NA
java.awt.Color[r=255,g=255,b=255]	10490923	NM_009801	Car2	carbonic anhydrase 2	NM_009801	GO:0002009 // GO:0006730 // GO:0015670 // GO:0046903	morphogenesis of an epithelium // one-carbon compound metabolic process // carbon dioxide transport // secretion	inferred from mutant phenotype // inferred from electronic annotation // inferred from mutant phenotype // inferred from mutant phenotype	GO:0005737	cytoplasm	inferred from electronic annotation	GO:0004089 // GO:0008270 // GO:0016829 // GO:0046872	carbonate dehydratase activity // zinc ion binding // lyase activity // metal ion binding	inferred from electronic annotation // inferred from electronic annotation // inferred from electronic annotation // inferred from electronic annotation	carbonic anhydrase 2	Car2	NM_009801	14900770	Mm.1186	12349	10490923	+	K00811	3	14886706	GO:0046903 | GO:0015670 | GO:0002009
java.awt.Color[r=255,g=255,b=255]	10346549	NM_007624	Cbx3	chromobox homolog 3 (Drosophila HP1 gamma)	NM_007624	GO:0006333 // GO:0006350 // GO:0006355 // GO:0016568	"chromatin assembly or disassembly // transcription // regulation of transcription, DNA-dependent // chromatin modification "	inferred from electronic annotation // inferred from electronic annotation // inferred from electronic annotation // inferred from electronic annotation	GO:0000785 // GO:0005634 // GO:0005701	chromatin // nucleus // polytene chromosome chromocenter	inferred from direct assay // inferred from electronic annotation // inferred from direct assay	GO:0003682 // GO:0005515	chromatin binding // protein binding	inferred from electronic annotation // inferred from physical interaction	chromobox homolog 3 (Drosophila HP1 gamma)	Cbx3	NM_007624 | XR_034884	58705161	Mm.280968	12417	10346549	+	BC108370	1	58703452	GO:0010369 | GO:0005635 | GO:0000779 | GO:0005515 | GO:0031618 | GO:0000785
java.awt.Color[r=255,g=255,b=255]	10421573	NM_007624	Cbx3	chromobox homolog 3 (Drosophila HP1 gamma)	NM_007624	GO:0006333 // GO:0006350 // GO:0006355 // GO:0016568	"chromatin assembly or disassembly // transcription // regulation of transcription, DNA-dependent // chromatin modification "	inferred from electronic annotation // inferred from electronic annotation // inferred from electronic annotation // inferred from electronic annotation	GO:0000785 // GO:0005634 // GO:0005701	chromatin // nucleus // polytene chromosome chromocenter	inferred from direct assay // inferred from electronic annotation // inferred from direct assay	GO:0003682 // GO:0005515	chromatin binding // protein binding	inferred from electronic annotation // inferred from physical interaction	chromobox homolog 3 (Drosophila HP1 gamma)	Cbx3	NM_007624 | XR_034884	74355433	Mm.280968	12417	10421573	-	BC108370	14	74353701	GO:0010369 | GO:0000779 | GO:0000785 | GO:0005515 | GO:0005635 | GO:0031618
java.awt.Color[r=255,g=255,b=255]	10538282	NM_007624	Cbx3	chromobox homolog 3 (Drosophila HP1 gamma)	NM_007624	GO:0006333 // GO:0006350 // GO:0006355 // GO:0016568	"chromatin assembly or disassembly // transcription // regulation of transcription, DNA-dependent // chromatin modification "	inferred from electronic annotation // inferred from electronic annotation // inferred from electronic annotation // inferred from electronic annotation	GO:0000785 // GO:0005634 // GO:0005701	chromatin // nucleus // polytene chromosome chromocenter	inferred from direct assay // inferred from electronic annotation // inferred from direct assay	GO:0003682 // GO:0005515	chromatin binding // protein binding	inferred from electronic annotation // inferred from physical interaction	chromobox homolog 3 (Drosophila HP1 gamma)	Cbx3	NM_007624	51433703	Mm.280968	12417	10538282	+	BC108370	6	51420359	GO:0010369 | GO:0000779 | GO:0000785 | GO:0005515 | GO:0005635 | GO:0031618
java.awt.Color[r=255,g=255,b=255]	10569646	NM_007631	Ccnd1	cyclin D1	NM_007631	GO:0000320 // GO:0006468 // GO:0007049 // GO:0030968 // GO:0045444 // GO:0051301 // GO:0051726	re-entry into mitotic cell cycle // protein amino acid phosphorylation // cell cycle // unfolded protein response // fat cell differentiation // cell division // regulation of cell cycle	inferred from direct assay // inferred from direct assay // inferred from direct assay // inferred from direct assay // inferred from direct assay // inferred from electronic annotation // inferred from direct assay	GO:0000307 // GO:0005634 // GO:0005829	cyclin-dependent protein kinase holoenzyme complex // nucleus // cytosol	inferred from physical interaction // inferred from direct assay // inferred from direct assay	GO:0004672 // GO:0005515 // GO:0016301 // GO:0016538	protein kinase activity // protein binding // kinase activity // cyclin-dependent protein kinase regulator activity	inferred from direct assay // inferred from physical interaction // inferred from direct assay // inferred from direct assay	cyclin D1	Ccnd1	NM_007631	152125785	Mm.273049	12443	10569646	-	BC044841	7	152115836	GO:0016538 | GO:0004672 | GO:0030968 | GO:0051726 | GO:0000320 | GO:0045444 | GO:0005515 | GO:0016301 | GO:0006468 | GO:0000307 | GO:0005829 | GO:0005634 | GO:0007049
java.awt.Color[r=255,g=255,b=255]	10498531	NM_019937	Ccnl1	cyclin L1	NM_019937	GO:0006350 // GO:0006355 // GO:0008150	"transcription // regulation of transcription, DNA-dependent // biological_process "	inferred from electronic annotation // inferred from electronic annotation // no biological data available	GO:0005634 // GO:0008023	nucleus // transcription elongation factor complex	inferred from electronic annotation // inferred from sequence or structural similarity	GO:0003674	molecular_function	no biological data available	cyclin L1	Ccnl1	NM_019937	65762147	Mm.175612	56706	10498531	-	BC007177	3	65750060	GO:0008023
java.awt.Color[r=255,g=255,b=255]	10372600	NM_007636	Cct2	chaperonin subunit 2 (beta)	NM_007636	GO:0006457 // GO:0044267	protein folding // cellular protein metabolic process	inferred from electronic annotation // inferred from electronic annotation	GO:0005737 // GO:0005832	cytoplasm // chaperonin-containing T-complex	inferred from electronic annotation // inferred from direct assay	GO:0000166 // GO:0005515 // GO:0005524 // GO:0051082	nucleotide binding // protein binding // ATP binding // unfolded protein binding	inferred from electronic annotation // inferred from electronic annotation // inferred from electronic annotation // inferred from electronic annotation	chaperonin containing Tcp1, subunit 2 (beta)	Cct2	NM_007636	116500836	Mm.247788	12461	10372600	-	BC026918	10	116488055	GO:0005832
java.awt.Color[r=255,g=255,b=255]	10526069	NM_009838	Cct6a	chaperonin subunit 6a (zeta)	NM_009838	GO:0006457 // GO:0044267	protein folding // cellular protein metabolic process	inferred from electronic annotation // inferred from electronic annotation	GO:0005737 // GO:0005832	cytoplasm // chaperonin-containing T-complex	inferred from electronic annotation // inferred from direct assay	GO:0000166 // GO:0005515 // GO:0005524 // GO:0051082	nucleotide binding // protein binding // ATP binding // unfolded protein binding	inferred from electronic annotation // inferred from electronic annotation // inferred from electronic annotation // inferred from electronic annotation	chaperonin containing Tcp1, subunit 6a (zeta)	Cct6a	NM_009838	130322247	Mm.360232	12466	10526069	+	BC094352	5	130293261	GO:0005832
java.awt.Color[r=255,g=255,b=255]	10362803	NM_016898	Cd164	CD164 antigen	NM_016898	GO:0007155 // GO:0007157	cell adhesion // heterophilic cell adhesion	inferred from sequence or structural similarity // inferred from sequence or structural similarity	GO:0005615 // GO:0005886 // GO:0016021	extracellular space // plasma membrane // integral to membrane	inferred from reviewed computational analysis // inferred from sequence or structural similarity // inferred from reviewed computational analysis	---	---	---	CD164 antigen	Cd164	NM_016898	41250854	Mm.269815	53599	10362803	+	BC005414	10	41239306	GO:0007157 | GO:0007155 | GO:0005886
java.awt.Color[r=255,g=255,b=255]	10559261	NM_133655	Cd81	CD 81 antigen	NM_133655	GO:0030307 // GO:0030890	positive regulation of cell growth // positive regulation of B cell proliferation	traceable author statement // traceable author statement	GO:0005886 // GO:0016020 // GO:0016021	plasma membrane // membrane // integral to membrane	inferred from electronic annotation // inferred from electronic annotation // inferred from reviewed computational analysis	---	---	---	CD81 antigen	Cd81	NM_133655	150253829	Mm.806	12520	10559261	+	BC011433	7	150238700	GO:0030307 | GO:0030890
java.awt.Color[r=255,g=255,b=255]	10548030	NM_007657	Cd9	CD9 antigen	NM_007657	GO:0007155 // GO:0007338 // GO:0007342 // GO:0008285 // GO:0030913	cell adhesion // single fertilization // fusion of sperm to egg plasma membrane // negative regulation of cell proliferation // paranodal junction assembly	inferred from electronic annotation // inferred from electronic annotation // inferred from direct assay // inferred from direct assay // inferred from direct assay	GO:0005886 // GO:0016020 // GO:0016021	plasma membrane // membrane // integral to membrane	traceable author statement // inferred from electronic annotation // inferred from electronic annotation	GO:0005515	protein binding	inferred from physical interaction	CD9 antigen	Cd9	NM_007657	125444778	Mm.210676	12527	10548030	-	BC070474	6	125410284	GO:0008285 | GO:0007342 | GO:0005886 | GO:0030913 | GO:0005515
java.awt.Color[r=255,g=255,b=255]	10517559	ENSMUST00000051477	Cdc42	"cell division cycle 42 homolog (S. cerevisiae) (Cdc42), mRNA "	ENSMUST00000051477	GO:0007015 // GO:0007097 // GO:0007163 // GO:0007264 // GO:0007266 // GO:0016197 // GO:0016337 // GO:0043552 // GO:0046847 // GO:0051301	actin filament organization // nuclear migration // establishment and/or maintenance of cell polarity // small GTPase mediated signal transduction // Rho protein signal transduction // endosome transport // cell-cell adhesion // positive regulation of phosphoinositide 3-kinase activity // filopodium formation // cell division	inferred from reviewed computational analysis // inferred from mutant phenotype // traceable author statement // inferred from reviewed computational analysis // traceable author statement // traceable author statement // traceable author statement // inferred from mutant phenotype // inferred from direct assay // inferred from electronic annotation	GO:0005622 // GO:0016020 // GO:0030175 // GO:0042995	intracellular // membrane // filopodium // cell projection	inferred from electronic annotation // inferred from electronic annotation // inferred from reviewed computational analysis // inferred from direct assay	GO:0000166 // GO:0003924 // GO:0003924 // GO:0003924 // GO:0003924 // GO:0005515 // GO:0005525 // GO:0030742	nucleotide binding // GTPase activity // GTPase activity // GTPase activity // GTPase activity // protein binding // GTP binding // GTP-dependent protein binding	inferred from electronic annotation // inferred from direct assay // inferred from sequence or structural similarity // inferred from reviewed computational analysis // traceable author statement // inferred from physical interaction // inferred from electronic annotation // inferred from physical interaction	cell division cycle 42 homolog (S. cerevisiae)	Cdc42	NM_009861	136913594	Mm.1022	12540	10517559	-	U37720	4	136875617	GO:0046847 | GO:0007097 | GO:0016337 | GO:0003924 | GO:0007266 | GO:0042995 | GO:0007163 | GO:0016197 | GO:0005515 | GO:0043552 | GO:0030742
java.awt.Color[r=255,g=255,b=255]	10581013	NM_009866	Cdh11	cadherin 11	NM_009866	GO:0007155 // GO:0007156	cell adhesion // homophilic cell adhesion	inferred from electronic annotation // inferred from electronic annotation	GO:0005737 // GO:0005886 // GO:0016020 // GO:0016021	cytoplasm // plasma membrane // membrane // integral to membrane	inferred from direct assay // inferred from direct assay // inferred from electronic annotation // inferred from electronic annotation	GO:0005509 // GO:0005515	calcium ion binding // protein binding	inferred from electronic annotation // inferred from electronic annotation	cadherin 11	Cdh11	NM_009866	105309011	Mm.1571	12552	10581013	-	BC046314	8	105156895	GO:0005737 | GO:0005886
java.awt.Color[r=255,g=255,b=255]	10457644	ENSMUST00000025166	Cdh2	"cadherin 2 (Cdh2), mRNA "	ENSMUST00000025166	GO:0007155 // GO:0007156 // GO:0016339 // GO:0016477 // GO:0048514	cell adhesion // homophilic cell adhesion // calcium-dependent cell-cell adhesion // cell migration // blood vessel morphogenesis	inferred from direct assay // inferred from direct assay // inferred from direct assay // inferred from direct assay // inferred from mutant phenotype	GO:0005615 // GO:0005912 // GO:0016020 // GO:0016021 // GO:0030027 // GO:0045202	extracellular space // adherens junction // membrane // integral to membrane // lamellipodium // synapse	inferred from reviewed computational analysis // inferred from direct assay // inferred from electronic annotation // inferred from reviewed computational analysis // inferred from direct assay // inferred from direct assay	GO:0005509 // GO:0005515	calcium ion binding // protein binding	inferred from electronic annotation // inferred from physical interaction	cadherin 2	Cdh2	NM_007664	16967755	Mm.257437	12558	10457644	-	AK087418	18	16747386	GO:0030027 | GO:0007157 | GO:0007155 | GO:0048514 | GO:0007156 | GO:0016339 | GO:0016477 | GO:0005515 | GO:0005912 | GO:0045202
java.awt.Color[r=255,g=255,b=255]	10366814	ENSMUST00000006911	Cdk4	"cyclin-dependent kinase 4 (Cdk4), mRNA "	ENSMUST00000006911	GO:0006468 // GO:0007049 // GO:0007165 // GO:0042127 // GO:0051301 // GO:0051726	protein amino acid phosphorylation // cell cycle // signal transduction // regulation of cell proliferation // cell division // regulation of cell cycle	inferred from direct assay // inferred from electronic annotation // inferred from direct assay // inferred from mutant phenotype // inferred from electronic annotation // inferred from direct assay	GO:0000307 // GO:0005634 // GO:0005634 // GO:0005667	cyclin-dependent protein kinase holoenzyme complex // nucleus // nucleus // transcription factor complex	inferred from physical interaction // inferred from direct assay // inferred from sequence or structural similarity // inferred from direct assay	GO:0000166 // GO:0004672 // GO:0004674 // GO:0004693 // GO:0005515 // GO:0005524 // GO:0016301 // GO:0016740	nucleotide binding // protein kinase activity // protein serine/threonine kinase activity // cyclin-dependent protein kinase activity // protein binding // ATP binding // kinase activity // transferase activity	inferred from electronic annotation // inferred from direct assay // inferred from electronic annotation // inferred from direct assay // inferred from physical interaction // inferred from electronic annotation // inferred from direct assay // inferred from electronic annotation	cyclin-dependent kinase 4	Cdk4	NM_009870	126504451	Mm.6839	12567	10366814	+	BC046336	10	126500659	GO:0004693 | GO:0004672 | GO:0007165 | GO:0051726 | GO:0042127 | GO:0005515 | GO:0016301 | GO:0006468 | GO:0000307 | GO:0005667 | GO:0005634
java.awt.Color[r=255,g=255,b=255]	10584208	ENSMUST00000042842	Cdon	"cell adhesion molecule-related/down-regulated by oncogenes (Cdon), mRNA "	ENSMUST00000042842	GO:0001708 // GO:0007224 // GO:0007224 // GO:0007520 // GO:0010172 // GO:0010172 // GO:0016202 // GO:0016337 // GO:0045663	cell fate specification // smoothened signaling pathway // smoothened signaling pathway // myoblast fusion // embryonic body morphogenesis // embryonic body morphogenesis // regulation of striated muscle development // cell-cell adhesion // positive regulation of myoblast differentiation	inferred from genetic interaction // inferred from genetic interaction // inferred from sequence or structural similarity // inferred from mutant phenotype // inferred from genetic interaction // inferred from mutant phenotype // inferred from sequence or structural similarity // traceable author statement // traceable author statement	GO:0005615 // GO:0005887 // GO:0009986 // GO:0016020 // GO:0016021	extracellular space // integral to plasma membrane // cell surface // membrane // integral to membrane	inferred from reviewed computational analysis // inferred from sequence or structural similarity // traceable author statement // inferred from electronic annotation // inferred from reviewed computational analysis	GO:0005515	protein binding	inferred from physical interaction	cell adhesion molecule-related/down-regulated by oncogenes	Cdon	NM_021339	35311928	Mm.80509	57810	10584208	+	BC109176	9	35259661	GO:0005887 | GO:0007224 | GO:0016337 | GO:0001708 | GO:0045663 | GO:0048598 | GO:0016202 | GO:0005515 | GO:0010172 | GO:0007520 | GO:0009986
java.awt.Color[r=255,g=255,b=255]	10460616	NM_007687	Cfl1	"cofilin 1, non-muscle "	NM_007687	GO:0000910 // GO:0001755 // GO:0001842 // GO:0006928 // GO:0007015 // GO:0030010 // GO:0030030 // GO:0030836 // GO:0045792	cytokinesis // neural crest cell migration // neural fold formation // cell motility // actin filament organization // establishment of cell polarity // cell projection organization and biogenesis // positive regulation of actin filament depolymerization // negative regulation of cell size	inferred from mutant phenotype // inferred from mutant phenotype // inferred from mutant phenotype // inferred from mutant phenotype // inferred from mutant phenotype // inferred from mutant phenotype // inferred from sequence or structural similarity // inferred from mutant phenotype // inferred from sequence or structural similarity	GO:0005622 // GO:0005634 // GO:0005737 // GO:0005856 // GO:0030864	intracellular // nucleus // cytoplasm // cytoskeleton // cortical actin cytoskeleton	inferred from electronic annotation // inferred from electronic annotation // inferred from direct assay // inferred from electronic annotation // inferred from direct assay	GO:0003779	actin binding	inferred from electronic annotation	cofilin 1, non-muscle	Cfl1	NM_007687	5495201	Mm.329655	12631	10460616	+	BC094357	19	5490506	GO:0005737 | GO:0001842 | GO:0001755 | GO:0045792 | GO:0030836 | GO:0030030 | GO:0030864 | GO:0007015 | GO:0000910 | GO:0030010 | GO:0006928
java.awt.Color[r=255,g=255,b=255]	10534096	NM_024166	Chchd2	coiled-coil-helix-coiled-coil-helix domain containing 2	NM_024166	GO:0008150	biological_process	no biological data available	GO:0005739	mitochondrion	inferred from direct assay	GO:0003674	molecular_function	no biological data available	coiled-coil-helix-coiled-coil-helix domain containing 2 | RIKEN cDNA 2410018M08 gene | predicted gene, EG621381	EG621381 | 2410018M08Rik | Chchd2	NM_183088 | NM_024166	130363340	Mm.422716	621381 | 71970 | 14004	10534096	-	BC137610	5	130357030	GO:0005739
java.awt.Color[r=255,g=255,b=255]	10503170	NM_001081417	Chd7	chromodomain helicase DNA binding protein 7	NM_001081417	GO:0001568 // GO:0001701 // GO:0003007 // GO:0006333 // GO:0006350 // GO:0006355 // GO:0007512 // GO:0007605 // GO:0007626 // GO:0007628 // GO:0008015 // GO:0016568 // GO:0030540 // GO:0035116 // GO:0040018 // GO:0042471 // GO:0042472 // GO:0043010 // GO:0043584 // GO:0060021	"blood vessel development // in utero embryonic development // heart morphogenesis // chromatin assembly or disassembly // transcription // regulation of transcription, DNA-dependent // adult heart development // sensory perception of sound // locomotory behavior // adult walking behavior // blood circulation // chromatin modification // female genitalia development // embryonic hindlimb morphoge…	inferred from mutant phenotype // inferred from mutant phenotype // inferred from mutant phenotype // inferred from electronic annotation // inferred from electronic annotation // inferred from electronic annotation // inferred from mutant phenotype // inferred from mutant phenotype // inferred from mutant phenotype // inferred from mutant phenotype // inferred from mutant phenotype // inferred f…	GO:0000785 // GO:0005575 // GO:0005634	chromatin // cellular_component // nucleus	inferred from electronic annotation // no biological data available // inferred from electronic annotation	GO:0000166 // GO:0003674 // GO:0003676 // GO:0003677 // GO:0003682 // GO:0004386 // GO:0005524 // GO:0008026 // GO:0016787	nucleotide binding // molecular_function // nucleic acid binding // DNA binding // chromatin binding // helicase activity // ATP binding // ATP-dependent helicase activity // hydrolase activity	inferred from electronic annotation // no biological data available // inferred from electronic annotation // inferred from electronic annotation // inferred from electronic annotation // inferred from electronic annotation // inferred from electronic annotation // inferred from electronic annotation // inferred from electronic annotation	chromodomain helicase DNA binding protein 7	Chd7	NM_001081417	8733508	Mm.138792	320790	10503170	+	NM_001081417	4	8733443	GO:0001568 | GO:0042472 | GO:0007628 | GO:0003007 | GO:0001701 | GO:0030540 | GO:0043010 | GO:0007512 | GO:0043584 | GO:0035116 | GO:0008015 | GO:0060021 | GO:0042471 | GO:0007626 | GO:0007605 | GO:0040018
java.awt.Color[r=255,g=255,b=255]	10503174	NM_001081417	Chd7	chromodomain helicase DNA binding protein 7	NM_001081417	GO:0001568 // GO:0001701 // GO:0003007 // GO:0006333 // GO:0006350 // GO:0006355 // GO:0007512 // GO:0007605 // GO:0007626 // GO:0007628 // GO:0008015 // GO:0016568 // GO:0030540 // GO:0035116 // GO:0040018 // GO:0042471 // GO:0042472 // GO:0043010 // GO:0043584 // GO:0060021	"blood vessel development // in utero embryonic development // heart morphogenesis // chromatin assembly or disassembly // transcription // regulation of transcription, DNA-dependent // adult heart development // sensory perception of sound // locomotory behavior // adult walking behavior // blood circulation // chromatin modification // female genitalia development // embryonic hindlimb morphoge…	inferred from mutant phenotype // inferred from mutant phenotype // inferred from mutant phenotype // inferred from electronic annotation // inferred from electronic annotation // inferred from electronic annotation // inferred from mutant phenotype // inferred from mutant phenotype // inferred from mutant phenotype // inferred from mutant phenotype // inferred from mutant phenotype // inferred f…	GO:0000785 // GO:0005575 // GO:0005634	chromatin // cellular_component // nucleus	inferred from electronic annotation // no biological data available // inferred from electronic annotation	GO:0000166 // GO:0003674 // GO:0003676 // GO:0003677 // GO:0003682 // GO:0004386 // GO:0005524 // GO:0008026 // GO:0016787	nucleotide binding // molecular_function // nucleic acid binding // DNA binding // chromatin binding // helicase activity // ATP binding // ATP-dependent helicase activity // hydrolase activity	inferred from electronic annotation // no biological data available // inferred from electronic annotation // inferred from electronic annotation // inferred from electronic annotation // inferred from electronic annotation // inferred from electronic annotation // inferred from electronic annotation // inferred from electronic annotation	chromodomain helicase DNA binding protein 7	Chd7	NM_001081417	8749638	Mm.138792	320790	10503174	+	NM_001081417	4	8749524	GO:0001568 | GO:0042472 | GO:0007628 | GO:0003007 | GO:0001701 | GO:0030540 | GO:0043010 | GO:0007512 | GO:0043584 | GO:0035116 | GO:0008015 | GO:0060021 | GO:0042471 | GO:0007626 | GO:0007605 | GO:0040018
java.awt.Color[r=255,g=255,b=255]	10503210	NM_001081417	Chd7	chromodomain helicase DNA binding protein 7	NM_001081417	GO:0001568 // GO:0001701 // GO:0003007 // GO:0006333 // GO:0006350 // GO:0006355 // GO:0007512 // GO:0007605 // GO:0007626 // GO:0007628 // GO:0008015 // GO:0016568 // GO:0030540 // GO:0035116 // GO:0040018 // GO:0042471 // GO:0042472 // GO:0043010 // GO:0043584 // GO:0060021	"blood vessel development // in utero embryonic development // heart morphogenesis // chromatin assembly or disassembly // transcription // regulation of transcription, DNA-dependent // adult heart development // sensory perception of sound // locomotory behavior // adult walking behavior // blood circulation // chromatin modification // female genitalia development // embryonic hindlimb morphoge…	inferred from mutant phenotype // inferred from mutant phenotype // inferred from mutant phenotype // inferred from electronic annotation // inferred from electronic annotation // inferred from electronic annotation // inferred from mutant phenotype // inferred from mutant phenotype // inferred from mutant phenotype // inferred from mutant phenotype // inferred from mutant phenotype // inferred f…	GO:0000785 // GO:0005575 // GO:0005634	chromatin // cellular_component // nucleus	inferred from electronic annotation // no biological data available // inferred from electronic annotation	GO:0000166 // GO:0003674 // GO:0003676 // GO:0003677 // GO:0003682 // GO:0004386 // GO:0005524 // GO:0008026 // GO:0016787	nucleotide binding // molecular_function // nucleic acid binding // DNA binding // chromatin binding // helicase activity // ATP binding // ATP-dependent helicase activity // hydrolase activity	inferred from electronic annotation // no biological data available // inferred from electronic annotation // inferred from electronic annotation // inferred from electronic annotation // inferred from electronic annotation // inferred from electronic annotation // inferred from electronic annotation // inferred from electronic annotation	chromodomain helicase DNA binding protein 7	Chd7	NM_001081417	8779954	Mm.138792	320790	10503210	+	NM_001081417	4	8779825	GO:0001568 | GO:0042472 | GO:0007628 | GO:0003007 | GO:0001701 | GO:0030540 | GO:0043010 | GO:0007512 | GO:0043584 | GO:0035116 | GO:0008015 | GO:0060021 | GO:0042471 | GO:0007626 | GO:0007605 | GO:0040018
java.awt.Color[r=255,g=255,b=255]	10402708	NM_021273	Ckb	"creatine kinase, brain "	NM_021273	---	---	---	GO:0005737 // GO:0005739	cytoplasm // mitochondrion	inferred from electronic annotation // inferred from direct assay	GO:0000166 // GO:0003824 // GO:0004111 // GO:0005524 // GO:0016301 // GO:0016740 // GO:0016772	"nucleotide binding // catalytic activity // creatine kinase activity // ATP binding // kinase activity // transferase activity // transferase activity, transferring phosphorus-containing groups "	inferred from electronic annotation // inferred from electronic annotation // inferred from electronic annotation // inferred from electronic annotation // inferred from electronic annotation // inferred from electronic annotation // inferred from electronic annotation	creatine kinase, brain	Ckb	NM_021273	112910511	Mm.16831	12709	10402708	-	BC106109	12	112907572	GO:0005739
java.awt.Color[r=255,g=255,b=255]	10354816	NM_001042634	Clk1	CDC-like kinase 1	NM_001042634	GO:0006468 // GO:0018105 // GO:0018107 // GO:0018108 // GO:0046777	protein amino acid phosphorylation // peptidyl-serine phosphorylation // peptidyl-threonine phosphorylation // peptidyl-tyrosine phosphorylation // protein amino acid autophosphorylation	inferred from electronic annotation // inferred from direct assay // inferred from direct assay // inferred from direct assay // inferred from direct assay	GO:0005634	nucleus	inferred from direct assay	GO:0000166 // GO:0004672 // GO:0004674 // GO:0004713 // GO:0005524 // GO:0016301 // GO:0016740	nucleotide binding // protein kinase activity // protein serine/threonine kinase activity // protein-tyrosine kinase activity // ATP binding // kinase activity // transferase activity	inferred from electronic annotation // inferred from electronic annotation // inferred from direct assay // inferred from direct assay // inferred from electronic annotation // inferred from electronic annotation // inferred from electronic annotation	CDC-like kinase 1	Clk1	NM_009905 | NM_001042634	58480932	Mm.1761	12747	10354816	-	M38381	1	58468844	GO:0004713 | GO:0018108 | GO:0005634 | GO:0046777 | GO:0018107 | GO:0004674 | GO:0018105
java.awt.Color[r=255,g=255,b=255]	10389526	NM_001003908	Cltc	"clathrin, heavy polypeptide (Hc) "	NM_001003908	GO:0006461 // GO:0006886 // GO:0016192	protein complex assembly // intracellular protein transport // vesicle-mediated transport	inferred from electronic annotation // inferred from electronic annotation // inferred from electronic annotation	GO:0005739 // GO:0005905 // GO:0016020 // GO:0030117 // GO:0030130 // GO:0030132 // GO:0031410	mitochondrion // coated pit // membrane // membrane coat // clathrin coat of trans-Golgi network vesicle // clathrin coat of coated pit // cytoplasmic vesicle	inferred from direct assay // inferred from electronic annotation // inferred from electronic annotation // inferred from direct assay // inferred from electronic annotation // inferred from electronic annotation // inferred from electronic annotation	GO:0005198 // GO:0005488 // GO:0005515 // GO:0008565	structural molecule activity // binding // protein binding // protein transporter activity	inferred from electronic annotation // inferred from electronic annotation // inferred from electronic annotation // inferred from electronic annotation	clathrin, heavy polypeptide (Hc)	Cltc	NM_001003908	86570994	Mm.254588	67300	10389526	-	BC079897	11	86508153	GO:0005739 | GO:0030117
java.awt.Color[r=255,g=255,b=255]	10546079	NM_013493	Cnbp	cellular nucleic acid binding protein	NM_013493	GO:0006350 // GO:0006355 // GO:0006695 // GO:0008284 // GO:0045944	"transcription // regulation of transcription, DNA-dependent // cholesterol biosynthetic process // positive regulation of cell proliferation // positive regulation of transcription from RNA polymerase II promoter "	inferred from electronic annotation // inferred from electronic annotation // inferred from reviewed computational analysis // inferred from direct assay // inferred from direct assay	GO:0005634 // GO:0005737 // GO:0005783 // GO:0005829	nucleus // cytoplasm // endoplasmic reticulum // cytosol	inferred from direct assay // inferred from electronic annotation // inferred from direct assay // inferred from direct assay	GO:0003676 // GO:0003677 // GO:0003700 // GO:0008270 // GO:0046872	nucleic acid binding // DNA binding // transcription factor activity // zinc ion binding // metal ion binding	inferred from electronic annotation // inferred from electronic annotation // inferred from reviewed computational analysis // inferred from electronic annotation // inferred from electronic annotation	cellular nucleic acid binding protein	Cnbp	NM_001109746 | NM_001109745 | NM_013493	87801064	Mm.290251	12785	10546079	-	BC058723	6	87793073	GO:0045944 | GO:0005783 | GO:0005829 | GO:0005634 | GO:0008284
java.awt.Color[r=255,g=255,b=255]	10495659	NM_028044	Cnn3	"calponin 3, acidic "	NM_028044	GO:0006939 // GO:0031032	smooth muscle contraction // actomyosin structure organization and biogenesis	inferred from reviewed computational analysis // inferred from electronic annotation	---	---	---	GO:0003779 // GO:0005515 // GO:0005516	actin binding // protein binding // calmodulin binding	inferred from reviewed computational analysis // inferred from physical interaction // inferred from electronic annotation	calponin 3, acidic	Cnn3	NM_028044	121161123	Mm.275555	71994	10495659	+	BC055711	3	121129458	GO:0005515
java.awt.Color[r=255,g=255,b=255]	10426397	NM_007727	Cntn1	contactin 1	NM_007727	GO:0006306 // GO:0007155 // GO:0007219	DNA methylation // cell adhesion // Notch signaling pathway	inferred from reviewed computational analysis // inferred from electronic annotation // inferred from electronic annotation	GO:0005615 // GO:0005886 // GO:0016020	extracellular space // plasma membrane // membrane	inferred from reviewed computational analysis // inferred from electronic annotation // inferred from electronic annotation	GO:0003677 // GO:0005515 // GO:0008170 // GO:0048503	DNA binding // protein binding // N-methyltransferase activity // GPI anchor binding	inferred from reviewed computational analysis // inferred from electronic annotation // inferred from reviewed computational analysis // inferred from electronic annotation	contactin 1	Cntn1	NM_007727	92170555	Mm.4911	12805	10426397	+	BC066864	15	91958559	NA
java.awt.Color[r=255,g=255,b=255]	10351703	NM_009938	Copa	coatomer protein complex subunit alpha	NM_009938	GO:0030157	pancreatic juice secretion	inferred from sequence or structural similarity	GO:0005615 // GO:0005625 // GO:0005737 // GO:0005792 // GO:0019028 // GO:0030126	extracellular space // soluble fraction // cytoplasm // microsome // viral capsid // COPI vesicle coat	inferred from sequence or structural similarity // inferred from sequence or structural similarity // inferred from sequence or structural similarity // inferred from sequence or structural similarity // inferred from electronic annotation // inferred from sequence or structural similarity	GO:0005198	structural molecule activity	inferred from electronic annotation	coatomer protein complex subunit alpha	Copa	NM_009938	174052456	Mm.30041	12847	10351703	+	BC024070	1	174012934	GO:0005615 | GO:0005737 | GO:0005792 | GO:0030126 | GO:0005625 | GO:0030157
java.awt.Color[r=255,g=255,b=255]	10353630	AF378830	COX2	protein coding	AF378830	GO:0006118 // GO:0006810	electron transport // transport	inferred from electronic annotation // inferred from electronic annotation	GO:0005739 // GO:0005746 // GO:0016020 // GO:0016021	mitochondrion // mitochondrial respiratory chain // membrane // integral to membrane	inferred from electronic annotation // inferred from electronic annotation // inferred from electronic annotation // inferred from electronic annotation	GO:0004129 // GO:0005507 // GO:0016491 // GO:0046872	cytochrome-c oxidase activity // copper ion binding // oxidoreductase activity // metal ion binding	inferred from electronic annotation // inferred from electronic annotation // inferred from electronic annotation // inferred from electronic annotation	cytochrome c oxidase subunit II	COX2	NA	24622407	NA	17709	10353630	-	NC_005089	1	24621718	NA
java.awt.Color[r=255,g=255,b=255]	10598038	AF378830	COX2	protein coding	AF378830	GO:0006118 // GO:0006810	electron transport // transport	inferred from electronic annotation // inferred from electronic annotation	GO:0005739 // GO:0005746 // GO:0016020 // GO:0016021	mitochondrion // mitochondrial respiratory chain // membrane // integral to membrane	inferred from electronic annotation // inferred from electronic annotation // inferred from electronic annotation // inferred from electronic annotation	GO:0004129 // GO:0005507 // GO:0016491 // GO:0046872	cytochrome-c oxidase activity // copper ion binding // oxidoreductase activity // metal ion binding	inferred from electronic annotation // inferred from electronic annotation // inferred from electronic annotation // inferred from electronic annotation	cytochrome c oxidase subunit II	COX2	NA	7699	NA	17709	10598038	+	NC_005089	M	6942	NA
java.awt.Color[r=255,g=255,b=255]	10400470	BC024666	Cox6c	"cytochrome c oxidase, subunit VIc "	BC024666	GO:0006118	electron transport	inferred from sequence or structural similarity	GO:0005615 // GO:0005739 // GO:0005739 // GO:0005743 // GO:0005751 // GO:0005751 // GO:0016020 // GO:0016021 // GO:0019866	extracellular space // mitochondrion // mitochondrion // mitochondrial inner membrane // mitochondrial respiratory chain complex IV // mitochondrial respiratory chain complex IV // membrane // integral to membrane // organelle inner membrane	inferred from reviewed computational analysis // inferred from direct assay // inferred from reviewed computational analysis // inferred from direct assay // inferred from sequence or structural similarity // inferred from reviewed computational analysis // inferred from electronic annotation // inferred from reviewed computational analysis // inferred from reviewed computational analysis	GO:0004129 // GO:0004129 // GO:0016491	cytochrome-c oxidase activity // cytochrome-c oxidase activity // oxidoreductase activity	inferred from sequence or structural similarity // inferred from reviewed computational analysis // inferred from reviewed computational analysis	cytochrome c oxidase, subunit VIc	Cox6c	NA	57474839	Mm.548	12864	10400470	-	BC094413	12	57474445	GO:0005743 | GO:0005739
java.awt.Color[r=255,g=255,b=255]	10490989	NM_007752	Cp	ceruloplasmin	NM_007752	GO:0006810 // GO:0006811 // GO:0006825	transport // ion transport // copper ion transport	inferred from electronic annotation // inferred from electronic annotation // inferred from electronic annotation	GO:0005576 // GO:0005615 // GO:0005615	extracellular region // extracellular space // extracellular space	inferred from electronic annotation // inferred from direct assay // inferred from reviewed computational analysis	GO:0004322 // GO:0005375 // GO:0005507 // GO:0016491 // GO:0046872	ferroxidase activity // copper ion transmembrane transporter activity // copper ion binding // oxidoreductase activity // metal ion binding	inferred from direct assay // inferred from electronic annotation // inferred from direct assay // inferred from electronic annotation // inferred from electronic annotation	ceruloplasmin	Cp	NM_007752 | NM_001042611	19908792	Mm.13787	12870	10490989	+	BC062957	3	19857054	GO:0005615 | GO:0005507 | GO:0004322
java.awt.Color[r=255,g=255,b=255]	10578904	NM_013494	Cpe	carboxypeptidase E	NM_013494	GO:0006508 // GO:0030070	proteolysis // insulin processing	inferred from electronic annotation // inferred from mutant phenotype	GO:0005576 // GO:0005615	extracellular region // extracellular space	inferred from electronic annotation // inferred from reviewed computational analysis	GO:0004180 // GO:0004182 // GO:0004183 // GO:0008233 // GO:0008237 // GO:0008270 // GO:0016787 // GO:0046872	carboxypeptidase activity // carboxypeptidase A activity // carboxypeptidase E activity // peptidase activity // metallopeptidase activity // zinc ion binding // hydrolase activity // metal ion binding	inferred from electronic annotation // inferred from electronic annotation // inferred from mutant phenotype // inferred from electronic annotation // inferred from electronic annotation // inferred from electronic annotation // inferred from electronic annotation // inferred from electronic annotation	carboxypeptidase E	Cpe	NM_013494	67171837	Mm.31395	12876	10578904	-	BC010197	8	67071339	GO:0030070 | GO:0004180
java.awt.Color[r=255,g=255,b=255]	10358283	NM_133239	Crb1	crumbs homolog 1 (Drosophila)	NM_133239	GO:0007601 // GO:0016044 // GO:0042462 // GO:0050896	visual perception // membrane organization and biogenesis // eye photoreceptor cell development // response to stimulus	inferred from electronic annotation // inferred from mutant phenotype // inferred from mutant phenotype // inferred from electronic annotation	GO:0005575 // GO:0016020 // GO:0016021	cellular_component // membrane // integral to membrane	no biological data available // inferred from electronic annotation // inferred from electronic annotation	GO:0003674 // GO:0005509	molecular_function // calcium ion binding	no biological data available // inferred from electronic annotation	crumbs homolog 1 (Drosophila)	Crb1	NM_133239	141273677	Mm.95700	170788	10358283	-	AF406641	1	141094920	GO:0042462 | GO:0016044
java.awt.Color[r=255,g=255,b=255]	10528102	NM_023733	Crot	carnitine O-octanoyltransferase	NM_023733	GO:0006629 // GO:0006631 // GO:0006810 // GO:0015908	lipid metabolic process // fatty acid metabolic process // transport // fatty acid transport	inferred from electronic annotation // inferred from reviewed computational analysis // inferred from reviewed computational analysis // inferred from direct assay	GO:0005777	peroxisome	inferred from direct assay	GO:0008415 // GO:0008458 // GO:0016740	acyltransferase activity // carnitine O-octanoyltransferase activity // transferase activity	inferred from reviewed computational analysis // inferred from direct assay // inferred from electronic annotation	carnitine O-octanoyltransferase	Crot	NM_023733	8997161	Mm.28197	74114	10528102	-	BC012308	5	8966038	GO:0008458 | GO:0015908 | GO:0005777
java.awt.Color[r=255,g=255,b=255]	10567546	NM_016669	Crym	"crystallin, mu "	NM_016669	GO:0007423	sensory organ development	inferred from electronic annotation	GO:0005737	cytoplasm	inferred from electronic annotation	GO:0005212	structural constituent of eye lens	inferred from electronic annotation	crystallin, mu	Crym	NM_016669	127345502	Mm.9114	12971	10567546	-	AF039391	7	127329898	NA
java.awt.Color[r=255,g=255,b=255]	10494839	NM_144901	Csde1	"cold shock domain containing E1, RNA binding "	NM_144901	GO:0006355	"regulation of transcription, DNA-dependent "	inferred from electronic annotation	GO:0005737 // GO:0005743	cytoplasm // mitochondrial inner membrane	inferred from electronic annotation // inferred from direct assay	GO:0003676 // GO:0003677 // GO:0003723	nucleic acid binding // DNA binding // RNA binding	inferred from reviewed computational analysis // inferred from electronic annotation // inferred from electronic annotation	cold shock domain containing E1, RNA binding	Csde1	NM_144901	102862106	Mm.277713	229663	10494839	+	BC062097	3	102824533	GO:0005743
java.awt.Color[r=255,g=255,b=255]	10478799	ENSMUST00000002790	Cse1l	"chromosome segregation 1-like (S. cerevisiae) (Cse1l), mRNA "	ENSMUST00000002790	GO:0000059 // GO:0006810 // GO:0006886 // GO:0006915 // GO:0008283 // GO:0015031	"protein import into nucleus, docking // transport // intracellular protein transport // apoptosis // cell proliferation // protein transport "	inferred from electronic annotation // inferred from electronic annotation // inferred from electronic annotation // inferred from electronic annotation // inferred from electronic annotation // inferred from electronic annotation	GO:0005634 // GO:0005643 // GO:0005737	nucleus // nuclear pore // cytoplasm	inferred from electronic annotation // inferred from electronic annotation // inferred from electronic annotation	GO:0005488 // GO:0008262 // GO:0008565	binding // importin-alpha export receptor activity // protein transporter activity	inferred from electronic annotation // inferred from electronic annotation // inferred from electronic annotation	chromosome segregation 1-like (S. cerevisiae)	Cse1l	NM_023565	166771767	Mm.22417	110750	10478799	+	AF301152	2	166731596	NA
java.awt.Color[r=255,g=255,b=255]	10456120	NM_146087	Csnk1a1	"casein kinase 1, alpha 1 "	NM_146087	GO:0006468 // GO:0008150 // GO:0016055	protein amino acid phosphorylation // biological_process // Wnt receptor signaling pathway	inferred from electronic annotation // no biological data available // inferred from electronic annotation	GO:0005575 // GO:0005737	cellular_component // cytoplasm	no biological data available // inferred from electronic annotation	GO:0000166 // GO:0004672 // GO:0004674 // GO:0005524 // GO:0016301 // GO:0016740	nucleotide binding // protein kinase activity // protein serine/threonine kinase activity // ATP binding // kinase activity // transferase activity	inferred from electronic annotation // inferred from electronic annotation // inferred from electronic annotation // inferred from electronic annotation // inferred from electronic annotation // inferred from electronic annotation	casein kinase 1, alpha 1	Csnk1a1	NM_146087	61748428	Mm.26908	93687	10456120	+	BC019740	18	61714987	NA
java.awt.Color[r=255,g=255,b=255]	10488415	NM_009976	Cst3	cystatin C	NM_009976	---	---	---	GO:0005576 // GO:0005615	extracellular region // extracellular space	inferred from electronic annotation // inferred from reviewed computational analysis	GO:0004866 // GO:0004869	endopeptidase inhibitor activity // cysteine protease inhibitor activity	inferred from electronic annotation // inferred from electronic annotation	cystatin C	Cst3	NM_009976	148701223	Mm.4263	13010	10488415	-	M59470	2	148697458	NA
java.awt.Color[r=255,g=255,b=255]	10362201	ENSMUST00000020171	Ctgf	"connective tissue growth factor (Ctgf), mRNA "	ENSMUST00000020171	GO:0001502 // GO:0001503 // GO:0001525 // GO:0001525 // GO:0001558 // GO:0006260 // GO:0007155 // GO:0007160 // GO:0007229 // GO:0008543 // GO:0016477 // GO:0030154	cartilage condensation // ossification // angiogenesis // angiogenesis // regulation of cell growth // DNA replication // cell adhesion // cell-matrix adhesion // integrin-mediated signaling pathway // fibroblast growth factor receptor signaling pathway // cell migration // cell differentiation	inferred from direct assay // inferred from mutant phenotype // inferred from direct assay // inferred from mutant phenotype // inferred from electronic annotation // inferred from electronic annotation // inferred from electronic annotation // inferred from direct assay // inferred from direct assay // inferred from direct assay // inferred from direct assay // inferred from direct assay	GO:0005576 // GO:0005578 // GO:0005615	extracellular region // proteinaceous extracellular matrix // extracellular space	inferred from direct assay // inferred from direct assay // inferred from reviewed computational analysis	GO:0005178 // GO:0005515 // GO:0005520 // GO:0008201	integrin binding // protein binding // insulin-like growth factor binding // heparin binding	inferred from direct assay // inferred from electronic annotation // inferred from electronic annotation // inferred from direct assay	connective tissue growth factor	Ctgf	NM_010217	24318489	Mm.393058	14219	10362201	+	BC006783	10	24315313	GO:0005178 | GO:0008201 | GO:0008543 | GO:0001525 | GO:0007160 | GO:0001503 | GO:0005576 | GO:0007229 | GO:0016477 | GO:0001502 | GO:0030154 | GO:0005578
java.awt.Color[r=255,g=255,b=255]	10590325	NM_007614	Ctnnb1	"catenin (cadherin associated protein), beta 1 "	NM_007614	GO:0000122 // GO:0000904 // GO:0001501 // GO:0001569 // GO:0001702 // GO:0001706 // GO:0001708 // GO:0001709 // GO:0001711 // GO:0006350 // GO:0006355 // GO:0006915 // GO:0007155 // GO:0007160 // GO:0007268 // GO:0007398 // GO:0007507 // GO:0008283 // GO:0009950 // GO:0009953 // GO:0009954 // GO:0009987 // GO:0016055 // GO:0016331 // GO:0016337 // GO:0030097 // GO:0030154 // GO:0030316 // GO:0030…	"negative regulation of transcription from RNA polymerase II promoter // cellular morphogenesis during differentiation // skeletal development // patterning of blood vessels // gastrulation with mouth forming second // endoderm formation // cell fate specification // cell fate determination // endodermal cell fate commitment // transcription // regulation of transcription, DNA-dependent // apopto…	inferred from direct assay // inferred from mutant phenotype // inferred from mutant phenotype // inferred from mutant phenotype // inferred from mutant phenotype // inferred from mutant phenotype // inferred from mutant phenotype // inferred from mutant phenotype // inferred from mutant phenotype // inferred from electronic annotation // inferred from direct assay // inferred from mutant phenoty…	GO:0005624 // GO:0005634 // GO:0005667 // GO:0005737 // GO:0005856 // GO:0005886 // GO:0005911 // GO:0005912 // GO:0005913 // GO:0005916 // GO:0016020 // GO:0016323 // GO:0016328 // GO:0016328 // GO:0030018 // GO:0030027 // GO:0031528 // GO:0043296 // GO:0045177	membrane fraction // nucleus // transcription factor complex // cytoplasm // cytoskeleton // plasma membrane // intercellular junction // adherens junction // cell-cell adherens junction // fascia adherens // membrane // basolateral plasma membrane // lateral plasma membrane // lateral plasma membrane // Z disc // lamellipodium // microvillus membrane // apical junction complex // apical part of …	inferred from direct assay // inferred from direct assay // inferred from direct assay // inferred from direct assay // inferred from electronic annotation // inferred from direct assay // inferred from direct assay // inferred from direct assay // inferred from direct assay // inferred from direct assay // inferred from direct assay // inferred from direct assay // inferred from direct assay // …	GO:0003677 // GO:0003682 // GO:0003690 // GO:0003700 // GO:0003713 // GO:0005198 // GO:0005488 // GO:0005515 // GO:0008134 // GO:0016563 // GO:0045294 // GO:0045296	DNA binding // chromatin binding // double-stranded DNA binding // transcription factor activity // transcription coactivator activity // structural molecule activity // binding // protein binding // transcription factor binding // transcription activator activity // alpha-catenin binding // cadherin binding	inferred from direct assay // inferred from direct assay // inferred from direct assay // inferred from direct assay // inferred from direct assay // inferred from electronic annotation // inferred from electronic annotation // inferred from physical interaction // inferred from physical interaction // inferred from direct assay // inferred from physical interaction // inferred from physical inte…	catenin (cadherin associated protein), beta 1	Ctnnb1	NM_007614	120869625	Mm.291928	12387	10590325	+	BC048153	9	120842593	GO:0016020 | GO:0005737 | GO:0005913 | GO:0030858 | GO:0035117 | GO:0009953 | GO:0045941 | GO:0016337 | GO:0007507 | GO:0016563 | GO:0030027 | GO:0042475 | GO:0006915 | GO:0048469 | GO:0007160 | GO:0060070 | GO:0045944 | GO:0001708 | GO:0045596 | GO:0016055 | GO:0009954 | GO:0045177 | GO:0001569 | GO:0045667 | GO:0030324 | GO:0003677 | GO:0048489 | GO:0045893 | GO:0000122 | GO:0045294 | GO:001632…
java.awt.Color[r=255,g=255,b=255]	10502655	NM_010516	Cyr61	cysteine rich protein 61	NM_010516	GO:0001558 // GO:0001569 // GO:0006935 // GO:0007155	regulation of cell growth // patterning of blood vessels // chemotaxis // cell adhesion	inferred from electronic annotation // inferred from mutant phenotype // inferred from electronic annotation // inferred from electronic annotation	GO:0005576 // GO:0005615	extracellular region // extracellular space	inferred from electronic annotation // inferred from reviewed computational analysis	GO:0005515 // GO:0005520 // GO:0008201 // GO:0019838	protein binding // insulin-like growth factor binding // heparin binding // growth factor binding	inferred from electronic annotation // inferred from electronic annotation // inferred from electronic annotation // inferred from electronic annotation	cysteine rich protein 61	Cyr61	NM_010516	145312945	Mm.1231	16007	10502655	-	M32490	3	145309940	GO:0001569
java.awt.Color[r=255,g=255,b=255]	10458046	NM_053078	D0H4S114	"DNA segment, human D4S114 "	NM_053078	GO:0017015	regulation of transforming growth factor beta receptor signaling pathway	inferred from direct assay	---	---	---	GO:0005515	protein binding	inferred from physical interaction	DNA segment, human D4S114	D0H4S114	NM_001109989 | NM_001109990 | NM_001109988 | NM_053078	33623086	Mm.407415	27528	10458046	-	BC054762	18	33596673	GO:0017015 | GO:0005515
java.awt.Color[r=255,g=255,b=255]	10498319	NM_030685	D3Ucla1	"DNA segment, Chr 3, University of California at Los Angeles 1 "	NM_030685	GO:0006810 // GO:0015031 // GO:0065002	transport // protein transport // intracellular protein transport across a membrane	inferred from electronic annotation // inferred from electronic annotation // inferred from electronic annotation	GO:0005783 // GO:0016020 // GO:0016021	endoplasmic reticulum // membrane // integral to membrane	inferred from electronic annotation // inferred from electronic annotation // inferred from reviewed computational analysis	---	---	---	stress-associated endoplasmic reticulum protein 1	Serp1	NM_030685	58329676	Mm.29702	28146	10498319	-	BC002114	3	58325891	NA
java.awt.Color[r=255,g=255,b=255]	10472235	ENSMUST00000028369	Dapl1	"death associated protein-like 1 (Dapl1), mRNA "	ENSMUST00000028369	---	---	---	---	---	---	---	---	---	death associated protein-like 1	Dapl1	NM_029723	59342940	Mm.275769	76747	10472235	+	BC116916	2	59322714	NA
java.awt.Color[r=255,g=255,b=255]	10426921	NM_011873	Dazap2	DAZ associated protein 2	NM_011873	---	---	---	GO:0005667	transcription factor complex	inferred by curator	GO:0005515	protein binding	inferred from physical interaction	DAZ associated protein 2	Dazap2	NM_011873	100451192	Mm.292530	23994	10426921	+	AF085348	15	100446072	GO:0005515 | GO:0005667
java.awt.Color[r=255,g=255,b=255]	10357242	ENSMUST00000094616	Dbi	"diazepam binding inhibitor (Dbi), transcript variant 1, mRNA "	ENSMUST00000094616	GO:0006810	transport	inferred from electronic annotation	GO:0005739	mitochondrion	inferred from direct assay	GO:0000062 // GO:0005488 // GO:0008289	acyl-CoA binding // binding // lipid binding	inferred from electronic annotation // inferred from electronic annotation // inferred from electronic annotation	diazepam binding inhibitor	Dbi	NM_001037999 | NM_007830	122017656	Mm.2785	13167	10357242	-	BC028874	1	122009857	GO:0005739
java.awt.Color[r=255,g=255,b=255]	10461497	NM_015735	Ddb1	damage specific DNA binding protein 1	NM_015735	GO:0006512	ubiquitin cycle	inferred from electronic annotation	GO:0005634 // GO:0005737	nucleus // cytoplasm	inferred from reviewed computational analysis // inferred from electronic annotation	GO:0003676	nucleic acid binding	inferred from reviewed computational analysis	damage specific DNA binding protein 1	Ddb1	NM_015735	10704312	Mm.289915	13194	10461497	+	BC009661	19	10680115	NA
java.awt.Color[r=255,g=255,b=255]	10399430	ENSMUST00000071103	Ddx1	"DEAD (Asp-Glu-Ala-Asp) box polypeptide 1 (Ddx1), mRNA "	ENSMUST00000071103	GO:0000245 // GO:0006446 // GO:0007283 // GO:0009987 // GO:0042254	spliceosome assembly // regulation of translational initiation // spermatogenesis // cellular process // ribosome biogenesis and assembly	inferred from reviewed computational analysis // inferred from reviewed computational analysis // inferred from reviewed computational analysis // inferred from reviewed computational analysis // inferred from reviewed computational analysis	---	---	---	GO:0000166 // GO:0003676 // GO:0003723 // GO:0003724 // GO:0004386 // GO:0005524 // GO:0008026 // GO:0016787 // GO:0016887	nucleotide binding // nucleic acid binding // RNA binding // RNA helicase activity // helicase activity // ATP binding // ATP-dependent helicase activity // hydrolase activity // ATPase activity	inferred from electronic annotation // inferred from reviewed computational analysis // inferred from reviewed computational analysis // inferred from reviewed computational analysis // inferred from electronic annotation // inferred from electronic annotation // inferred from reviewed computational analysis // inferred from reviewed computational analysis // inferred from reviewed computational …	DEAD (Asp-Glu-Ala-Asp) box polypeptide 1	Ddx1	NM_134040	13255980	Mm.251255	104721	10399430	-	BC010624	12	13226113	NA
java.awt.Color[r=255,g=255,b=255]	10430536	NM_199080	Ddx17	DEAD (Asp-Glu-Ala-Asp) box polypeptide 17	NM_199080	---	---	---	GO:0005634	nucleus	inferred from electronic annotation	GO:0000166 // GO:0003676 // GO:0003723 // GO:0004386 // GO:0005524 // GO:0008026 // GO:0016787	nucleotide binding // nucleic acid binding // RNA binding // helicase activity // ATP binding // ATP-dependent helicase activity // hydrolase activity	inferred from electronic annotation // inferred from electronic annotation // inferred from electronic annotation // inferred from electronic annotation // inferred from electronic annotation // inferred from electronic annotation // inferred from electronic annotation	DEAD (Asp-Glu-Ala-Asp) box polypeptide 17	Ddx17	NM_152806 | NM_199079 | NM_199080 | NM_001040187	79377171	Mm.29644	67040	10430536	-	BC096036	15	79358126	NA
java.awt.Color[r=255,g=255,b=255]	10598723	NM_010028	Ddx3x	"DEAD/H (Asp-Glu-Ala-Asp/His) box polypeptide 3, X-linked "	NM_010028	---	---	---	GO:0005622 // GO:0005634 // GO:0005737	intracellular // nucleus // cytoplasm	inferred from electronic annotation // inferred from electronic annotation // inferred from electronic annotation	GO:0000166 // GO:0003676 // GO:0003677 // GO:0003723 // GO:0003724 // GO:0004386 // GO:0005524 // GO:0008026 // GO:0016787	nucleotide binding // nucleic acid binding // DNA binding // RNA binding // RNA helicase activity // helicase activity // ATP binding // ATP-dependent helicase activity // hydrolase activity	inferred from electronic annotation // inferred from electronic annotation // inferred from electronic annotation // inferred from electronic annotation // inferred from electronic annotation // inferred from electronic annotation // inferred from electronic annotation // inferred from electronic annotation // inferred from electronic annotation	DEAD/H (Asp-Glu-Ala-Asp/His) box polypeptide 3, X-linked	Ddx3x	NM_010028	12871176	Mm.289662	13205	10598723	+	L25126	X	12858164	NA
java.awt.Color[r=255,g=255,b=255]	10385484	AK166698	Ddx5	DEAD (Asp-Glu-Ala-Asp) box polypeptide 5	AK166698	GO:0006397 // GO:0008380 // GO:0045941	mRNA processing // RNA splicing // positive regulation of transcription	inferred from electronic annotation // inferred from electronic annotation // inferred from direct assay	GO:0005634 // GO:0005681	nucleus // spliceosome	inferred by curator // inferred from electronic annotation	GO:0000166 // GO:0003676 // GO:0003712 // GO:0003723 // GO:0003724 // GO:0004386 // GO:0005515 // GO:0005524 // GO:0008026 // GO:0016787	nucleotide binding // nucleic acid binding // transcription cofactor activity // RNA binding // RNA helicase activity // helicase activity // protein binding // ATP binding // ATP-dependent helicase activity // hydrolase activity	inferred from electronic annotation // inferred from electronic annotation // inferred from direct assay // inferred from electronic annotation // inferred from electronic annotation // inferred from electronic annotation // inferred from physical interaction // inferred from electronic annotation // inferred from electronic annotation // inferred from electronic annotation	DEAD (Asp-Glu-Ala-Asp) box polypeptide 5	Ddx5	NA	48567216	Mm.220038	13207	10385484	-	BC108369	11	48565369	GO:0045941 | GO:0003712 | GO:0005515 | GO:0005634
java.awt.Color[r=255,g=255,b=255]	10392251	NM_007840	Ddx5	DEAD (Asp-Glu-Ala-Asp) box polypeptide 5	NM_007840	GO:0006397 // GO:0008380 // GO:0045941	mRNA processing // RNA splicing // positive regulation of transcription	inferred from electronic annotation // inferred from electronic annotation // inferred from direct assay	GO:0005634 // GO:0005681	nucleus // spliceosome	inferred by curator // inferred from electronic annotation	GO:0000166 // GO:0003676 // GO:0003712 // GO:0003723 // GO:0003724 // GO:0004386 // GO:0005515 // GO:0005524 // GO:0008026 // GO:0016787	nucleotide binding // nucleic acid binding // transcription cofactor activity // RNA binding // RNA helicase activity // helicase activity // protein binding // ATP binding // ATP-dependent helicase activity // hydrolase activity	inferred from electronic annotation // inferred from electronic annotation // inferred from direct assay // inferred from electronic annotation // inferred from electronic annotation // inferred from electronic annotation // inferred from physical interaction // inferred from electronic annotation // inferred from electronic annotation // inferred from electronic annotation	DEAD (Asp-Glu-Ala-Asp) box polypeptide 5	Ddx5	NM_007840	106649808	Mm.220038	13207	10392251	-	AK129022	11	106641670	GO:0045941 | GO:0003712 | GO:0005515 | GO:0005634
java.awt.Color[r=255,g=255,b=255]	10584777	ENSMUST00000098836	Ddx6	"DEAD (Asp-Glu-Ala-Asp) box polypeptide 6 (Ddx6), mRNA; DEAD (Asp-Glu-Ala-Asp) box polypeptide 6 (Ddx6), mRNA "	ENSMUST00000098836	---	---	---	GO:0005622 // GO:0005737	intracellular // cytoplasm	inferred from electronic annotation // inferred from electronic annotation	GO:0000166 // GO:0003676 // GO:0003723 // GO:0003724 // GO:0004386 // GO:0005524 // GO:0008026 // GO:0016787	nucleotide binding // nucleic acid binding // RNA binding // RNA helicase activity // helicase activity // ATP binding // ATP-dependent helicase activity // hydrolase activity	inferred from electronic annotation // inferred from electronic annotation // inferred from electronic annotation // inferred from electronic annotation // inferred from electronic annotation // inferred from electronic annotation // inferred from electronic annotation // inferred from electronic annotation	DEAD (Asp-Glu-Ala-Asp) box polypeptide 6	Ddx6	NM_181324 | NM_001110826 | NM_007841	44445274	Mm.267061	13209	10584777	+	BC021452	9	44412981	NA
java.awt.Color[r=255,g=255,b=255]	10529995	NM_007839	Dhx15	DEAH (Asp-Glu-Ala-His) box polypeptide 15	NM_007839	GO:0006397 // GO:0008380	mRNA processing // RNA splicing	inferred from electronic annotation // inferred from electronic annotation	GO:0005622 // GO:0005634	intracellular // nucleus	inferred from electronic annotation // inferred from electronic annotation	GO:0000166 // GO:0003676 // GO:0003724 // GO:0004386 // GO:0005524 // GO:0008026 // GO:0016787 // GO:0016887 // GO:0017111	nucleotide binding // nucleic acid binding // RNA helicase activity // helicase activity // ATP binding // ATP-dependent helicase activity // hydrolase activity // ATPase activity // nucleoside-triphosphatase activity	inferred from electronic annotation // inferred from electronic annotation // inferred from electronic annotation // inferred from electronic annotation // inferred from electronic annotation // inferred from electronic annotation // inferred from electronic annotation // inferred from reviewed computational analysis // inferred from electronic annotation	DEAH (Asp-Glu-Ala-His) box polypeptide 15	Dhx15	NM_001042620 | NM_007839	52581758	Mm.993	13204	10529995	-	AF017153	5	52541448	NA
java.awt.Color[r=255,g=255,b=255]	10567010	NM_015814	Dkk3	dickkopf homolog 3 (Xenopus laevis)	NM_015814	GO:0007275 // GO:0016055 // GO:0030178	multicellular organismal development // Wnt receptor signaling pathway // negative regulation of Wnt receptor signaling pathway	inferred from electronic annotation // inferred from electronic annotation // inferred from electronic annotation	GO:0005576 // GO:0005615 // GO:0005615	extracellular region // extracellular space // extracellular space	inferred from sequence or structural similarity // inferred from sequence or structural similarity // inferred from reviewed computational analysis	---	---	---	dickkopf homolog 3 (Xenopus laevis)	Dkk3	NM_015814	119302571	Mm.55143	50781	10567010	-	AF177400	7	119259531	GO:0005576 | GO:0005615
java.awt.Color[r=255,g=255,b=255]	10354404	NM_011847	Dnajb6	"DnaJ (Hsp40) homolog, subfamily B, member 6 "	NM_011847	GO:0045892	"negative regulation of transcription, DNA-dependent "	inferred from direct assay	GO:0005634 // GO:0005737	nucleus // cytoplasm	inferred from direct assay // inferred from direct assay	GO:0003677 // GO:0005515 // GO:0016564 // GO:0031072	DNA binding // protein binding // transcription repressor activity // heat shock protein binding	inferred from direct assay // inferred from physical interaction // inferred from direct assay // inferred from electronic annotation	DnaJ (Hsp40) homolog, subfamily B, member 6	Dnajb6	NM_011847 | NM_001127367	47423216	Mm.290110	23950	10354404	-	AF035962	1	47422488	GO:0003677 | GO:0005737 | GO:0005515 | GO:0045892 | GO:0005634 | GO:0016564
java.awt.Color[r=255,g=255,b=255]	10420988	NM_009955	Dpysl2	dihydropyrimidinase-like 2	NM_009955	GO:0007275 // GO:0007399 // GO:0030154	multicellular organismal development // nervous system development // cell differentiation	inferred from electronic annotation // inferred from electronic annotation // inferred from electronic annotation	GO:0005737 // GO:0005739 // GO:0030424 // GO:0030425 // GO:0043025	cytoplasm // mitochondrion // axon // dendrite // cell soma	inferred from electronic annotation // inferred from direct assay // inferred from direct assay // inferred from direct assay // inferred from direct assay	GO:0016787	hydrolase activity	inferred from electronic annotation	dihydropyrimidinase-like 2	Dpysl2	NM_009955	67487437	Mm.475100	12934	10420988	-	BC062955	14	67421699	GO:0030425 | GO:0043025 | GO:0005739 | GO:0030424
java.awt.Color[r=255,g=255,b=255]	10449284	ENSMUST00000025025	Dusp1	"dual specificity phosphatase 1 (Dusp1), mRNA "	ENSMUST00000025025	GO:0006470 // GO:0007049 // GO:0016311	protein amino acid dephosphorylation // cell cycle // dephosphorylation	inferred from electronic annotation // inferred from electronic annotation // inferred from electronic annotation	---	---	---	GO:0004721 // GO:0004725 // GO:0008138 // GO:0016787 // GO:0016791 // GO:0017017	phosphoprotein phosphatase activity // protein tyrosine phosphatase activity // protein tyrosine/serine/threonine phosphatase activity // hydrolase activity // phosphoric monoester hydrolase activity // MAP kinase tyrosine/serine/threonine phosphatase activity	inferred from electronic annotation // inferred from electronic annotation // inferred from electronic annotation // inferred from electronic annotation // inferred from electronic annotation // inferred from electronic annotation	dual specificity phosphatase 1	Dusp1	NM_013642	26645406	Mm.239041	19252	10449284	-	BC006967	17	26642536	NA
java.awt.Color[r=255,g=255,b=255]	10548735	NM_130447	Dusp16	dual specificity phosphatase 16	NM_130447	GO:0000188	inactivation of MAPK activity	inferred from direct assay	GO:0005634 // GO:0005737	nucleus // cytoplasm	inferred from direct assay // inferred from direct assay	GO:0005515 // GO:0016301 // GO:0016787 // GO:0016791	protein binding // kinase activity // hydrolase activity // phosphoric monoester hydrolase activity	inferred from physical interaction // inferred from electronic annotation // inferred from electronic annotation // inferred from direct assay	dual specificity phosphatase 16	Dusp16	NM_130447 | NM_001048054	134742646	Mm.3994	70686	10548735	-	BC059232	6	134665486	GO:0016791 | GO:0005737 | GO:0000188 | GO:0005515 | GO:0005634
java.awt.Color[r=255,g=255,b=255]	10447594	ENSMUST00000092966	Dynlt1	"dynein light chain Tctex-type 1 (Dynlt1), mRNA "	ENSMUST00000092966	GO:0007017	microtubule-based process	inferred from direct assay	GO:0005794 // GO:0005858 // GO:0005868 // GO:0005868 // GO:0005874 // GO:0030286	Golgi apparatus // axonemal dynein complex // cytoplasmic dynein complex // cytoplasmic dynein complex // microtubule // dynein complex	inferred from direct assay // traceable author statement // inferred from sequence or structural similarity // traceable author statement // inferred from electronic annotation // inferred from electronic annotation	GO:0003774 // GO:0005515	motor activity // protein binding	inferred from electronic annotation // inferred from physical interaction	dynein light chain Tctex-type 1 | predicted gene, 100040631 | predicted gene, 100040603 | predicted gene, ENSMUSG00000056252	100040603 | ENSMUSG00000056252 | 100040631 | Dynlt1	NM_009342 | XM_001475631 | XM_001481167	6655025	Mm.457987	100040603 | 100043890 | 21648 | 100040631	10447594	-	M25825	17	6648833	GO:0005858 | GO:0005868 | GO:0005515 | GO:0007017 | GO:0005794
java.awt.Color[r=255,g=255,b=255]	10548785	ENSMUST00000092966	Dynlt1	"dynein light chain Tctex-type 1 (Dynlt1), mRNA "	ENSMUST00000092966	GO:0007017	microtubule-based process	inferred from direct assay	GO:0005794 // GO:0005858 // GO:0005868 // GO:0005868 // GO:0005874 // GO:0030286	Golgi apparatus // axonemal dynein complex // cytoplasmic dynein complex // cytoplasmic dynein complex // microtubule // dynein complex	inferred from direct assay // traceable author statement // inferred from sequence or structural similarity // traceable author statement // inferred from electronic annotation // inferred from electronic annotation	GO:0003774 // GO:0005515	motor activity // protein binding	inferred from electronic annotation // inferred from physical interaction	dynein light chain Tctex-type 1 | predicted gene, 100040631 | predicted gene, 100040603 | predicted gene, ENSMUSG00000056252	100040603 | ENSMUSG00000056252 | 100040631 | Dynlt1	NM_009342	135299767	Mm.457987	100040603 | 100043890 | 21648 | 100040631	10548785	-	M25825	6	135299340	GO:0005858 | GO:0005868 | GO:0005515 | GO:0007017 | GO:0005794
java.awt.Color[r=255,g=255,b=255]	10405179	NM_010101	Edg3	"endothelial differentiation, sphingolipid G-protein-coupled receptor, 3 "	NM_010101	GO:0006818 // GO:0006954 // GO:0007165 // GO:0007186 // GO:0007193 // GO:0007204 // GO:0008284	"hydrogen transport // inflammatory response // signal transduction // G-protein coupled receptor protein signaling pathway // G-protein signaling, adenylate cyclase inhibiting pathway // elevation of cytosolic calcium ion concentration // positive regulation of cell proliferation "	inferred from reviewed computational analysis // inferred from reviewed computational analysis // inferred from electronic annotation // inferred from reviewed computational analysis // inferred from direct assay // inferred from reviewed computational analysis // inferred from reviewed computational analysis	GO:0005886 // GO:0005887 // GO:0016020 // GO:0016021	plasma membrane // integral to plasma membrane // membrane // integral to membrane	inferred from reviewed computational analysis // traceable author statement // inferred from reviewed computational analysis // inferred from reviewed computational analysis	GO:0001584 // GO:0001619 // GO:0004871 // GO:0004872 // GO:0004930 // GO:0005524 // GO:0008289 // GO:0008553	"rhodopsin-like receptor activity // lysosphingolipid and lysophosphatidic acid receptor activity // signal transducer activity // receptor activity // G-protein coupled receptor activity // ATP binding // lipid binding // hydrogen-exporting ATPase activity, phosphorylative mechanism "	inferred from reviewed computational analysis // inferred from reviewed computational analysis // inferred from electronic annotation // inferred from electronic annotation // traceable author statement // inferred from reviewed computational analysis // inferred from reviewed computational analysis // inferred from reviewed computational analysis	sphingosine-1-phosphate receptor 3	S1pr3	NM_010101	51518166	Mm.136736	13610	10405179	+	BC068176	13	51504133	GO:0032651 | GO:0005887 | GO:0007193 | GO:0006954 | GO:0004930 | GO:0001816
java.awt.Color[r=255,g=255,b=255]	10595183	NM_010106	Eef1a1	eukaryotic translation elongation factor 1 alpha 1	NM_010106	GO:0006412 // GO:0006414	translation // translational elongation	inferred from electronic annotation // inferred from electronic annotation	GO:0005737	cytoplasm	inferred from direct assay	GO:0000166 // GO:0003746 // GO:0003924 // GO:0005525	nucleotide binding // translation elongation factor activity // GTPase activity // GTP binding	inferred from electronic annotation // inferred from electronic annotation // inferred from electronic annotation // inferred from electronic annotation	eukaryotic translation elongation factor 1 alpha 1	Eef1a1	NM_010106	78329507	Mm.335315	13627	10595183	-	BC083069	9	78326260	GO:0005737
java.awt.Color[r=255,g=255,b=255]	10364990	NM_007907	Eef2	eukaryotic translation elongation factor 2	NM_007907	GO:0006412	translation	inferred from electronic annotation	GO:0005737	cytoplasm	inferred from electronic annotation	GO:0000166 // GO:0003746 // GO:0003924 // GO:0005525	nucleotide binding // translation elongation factor activity // GTPase activity // GTP binding	inferred from electronic annotation // inferred from electronic annotation // inferred from electronic annotation // inferred from electronic annotation	eukaryotic translation elongation factor 2	Eef2	NM_007907	80645241	Mm.326799	13629	10364990	+	BC007152	10	80639404	NA
java.awt.Color[r=255,g=255,b=255]	10346105	XM_905447	EG227054	"predicted gene, EG227054 "	XM_905447	---	---	---	---	---	---	---	---	---	predicted gene, EG666790 | similar to ribosomal protein L23a | predicted gene, EG385336 | predicted gene, EG227054 | predicted gene, EG666753	EG666753 | LOC100042058 | EG666790 | EG385336 | EG227054	XM_916980 | XR_033388 | XR_031700 | XR_034346 | XM_905447 | XR_035491 | XM_001002269	46038860	NA	666790 | 666753 | 385336 | 100042058 | 227054	10346105	+	XM_916980	1	46038393	NA
java.awt.Color[r=255,g=255,b=255]	10594752	XR_035741	EG244913	"predicted gene, EG244913 "	XR_035741	---	---	---	---	---	---	---	---	---	predicted gene, EG665916 | similar to 60S ribosomal protein L7a | predicted gene, EG244913 | predicted gene, EG243872 | predicted gene, EG240156 | predicted gene, EG434227 | predicted gene, EG668748 | predicted gene, EG628211 | similar to Ribosomal protein L7a	LOC634083 | EG628211 | LOC100047006 | EG244913 | EG434227 | EG243872 | EG240156 | EG665916 | EG668748	XR_001877 | XR_034762 | XR_034945 | XR_034796 | XR_032850 | XR_031627 | XR_001735 | XR_031062 | XR_034966 | XM_001476925 | XM_620604 | XR_033835 | XM_979711 | XR_032251	69298842	NA	665916 | 434227 | 240156 | 243872 | 100047006 | 634083 | 628211 | 244913 | 668748	10594752	-	XR_001877	9	69298039	NA
java.awt.Color[r=255,g=255,b=255]	10604240	XM_912295	EG245391	"predicted gene, EG245391 "	XM_912295	---	---	---	---	---	---	---	---	---	NA	NA	XR_033231 | XM_894484 | XM_988535 | XM_001477007	37490727	NA	NA	10604240	-	AF204176	X	37490185	NA
java.awt.Color[r=255,g=255,b=255]	10503915	XM_908302	EG245651	"predicted gene, EG245651 "	XM_908302	---	---	---	---	---	---	---	---	---	coiled-coil-helix-coiled-coil-helix domain containing 2 | RIKEN cDNA 2410018M08 gene | predicted gene, EG621381	EG621381 | 2410018M08Rik | Chchd2	NM_183088	34433542	Mm.422716	621381 | 71970 | 14004	10503915	+	BC137610	4	34433081	GO:0005739
java.awt.Color[r=255,g=255,b=255]	10361710	XR_001586	EG382450	"predicted gene, EG382450 "	XR_001586	---	---	---	---	---	---	---	---	---	predicted gene, EG382450	EG382450	XR_001586	10333845	NA	382450	10361710	+	AK135747	10	10332849	NA
java.awt.Color[r=255,g=255,b=255]	10407535	XM_356642	EG382723	"predicted gene, EG382723 "	XM_356642	---	---	---	---	---	---	---	---	---	predicted gene, EG382723	EG382723	XM_356642	8940223	Mm.296891	382723	10407535	-	XM_356642	13	8939579	NA
java.awt.Color[r=255,g=255,b=255]	10412665	XM_905000	EG382843	"predicted gene, EG382843 "	XM_905000	---	---	---	---	---	---	---	---	---	predicted gene, EG382843	EG382843	XM_905000	12060506	Mm.416611	382843	10412665	+	XM_905000	14	12060066	NA
java.awt.Color[r=255,g=255,b=255]	10529817	XM_912278	EG384179	"predicted gene, EG384179 "	XM_912278	---	---	---	---	---	---	---	---	---	ribosomal protein L15	Rpl15	NA	44335722	Mm.387909	66480	10529817	-	BC100561	5	44335141	NA
java.awt.Color[r=255,g=255,b=255]	10552097	XM_357732	EG384591	"predicted gene, EG384591 "	XM_357732	---	---	---	---	---	---	---	---	---	predicted gene, EG384591	EG384591	XR_005028 | XM_357732	32665065	NA	384591	10552097	+	XR_005028	7	32602129	NA
java.awt.Color[r=255,g=255,b=255]	10403508	XM_484215	EG432725	"predicted gene, EG432725 "	XM_484215	---	---	---	---	---	---	---	---	---	predicted gene, EG668319	EG668319	NM_001111313 | XR_032645 | XR_035017 | XR_030594 | XM_895073	12470907	Mm.426006	668319	10403508	+	NM_001111313	13	12470425	NA
java.awt.Color[r=255,g=255,b=255]	10418498	XM_484358 // XM_484358	EG432834 // EG432834	"predicted gene, EG432834 // predicted gene, EG432834 "	XM_484358	---	---	---	---	---	---	---	---	---	predicted gene, EG432834	EG432834	XR_034796 | XM_484358	31890633	NA	432834	10418498	-	XR_034796	14	31889821	NA
java.awt.Color[r=255,g=255,b=255]	10420657	XM_484385	EG432865	"predicted gene, EG432865 "	XM_484385	---	---	---	---	---	---	---	---	---	predicted gene, EG432865 | predicted gene, ENSMUSG00000059333	ENSMUSG00000059333 | EG432865	XM_912032	62086203	Mm.352624	671641 | 432865	10420657	-	XM_912032	14	62085805	NA
java.awt.Color[r=255,g=255,b=255]	10424413	XM_907057	EG432959	"predicted gene, EG432959 "	XM_907057	---	---	---	---	---	---	---	---	---	predicted gene, 100041140 | predicted gene, OTTMUSG00000007611 | predicted gene, EG432959 | similar to high-mobility group box 1 | predicted gene, 100043848	100041140 | LOC100048378 | OTTMUSG00000007611 | 100043848 | EG432959	XM_907057 | XR_033600 | XM_001475214 | XR_034668 | XR_034906	63463909	NA	100041140 | 432959 | 100048378 | 100043848 | 667879	10424413	+	XM_907057	15	63463246	NA
java.awt.Color[r=255,g=255,b=255]	10497325	XM_907057	EG432959	"predicted gene, EG432959 "	XM_907057	---	---	---	---	---	---	---	---	---	predicted gene, 100041140 | predicted gene, OTTMUSG00000007611 | predicted gene, EG432959 | similar to high-mobility group box 1	100041140 | LOC100048378 | OTTMUSG00000007611 | EG432959	XR_034377 | XM_907057 | XR_033600 | XR_032528 | XM_001475214 | XR_034668	13670145	NA	100041140 | 432959 | 100048378 | 667879	10497325	-	AK193635	3	13669613	NA
java.awt.Color[r=255,g=255,b=255]	10570470	XM_907057	EG432959	"predicted gene, EG432959 "	XM_907057	---	---	---	---	---	---	---	---	---	high mobility group box 1	Hmgb1	NA	14138876	Mm.313345	15289	10570470	+	BC064790	8	14136310	GO:0006810 | GO:0030235 | GO:0005615 | GO:0005515 | GO:0005634 | GO:0006809
java.awt.Color[r=255,g=255,b=255]	10582835	XM_907057	EG432959	"predicted gene, EG432959 "	XM_907057	---	---	---	---	---	---	---	---	---	predicted gene, 100041140 | predicted gene, EG432959 | similar to high-mobility group box 1 | predicted gene, 100043848	100041140 | LOC100048378 | 100043848 | EG432959	XM_907057 | XR_033600 | XM_001475214 | XR_034668 | XR_034906	129506132	NA	100041140 | 432959 | 100048378 | 100043848	10582835	-	XM_907057	8	129505597	NA
java.awt.Color[r=255,g=255,b=255]	10400544	XM_484650	EG433125	"predicted gene, EG433125 "	XM_484650	---	---	---	---	---	---	---	---	---	predicted gene, EG433125 | predicted gene, EG628822 | similar to 60S ribosomal protein L21 | predicted gene, EG667287	EG433125 | EG667287 | LOC674669 | EG628822	XM_001003798 | XR_033883 | XM_484650 | XM_993325 | XR_031716 | XR_032645 | XR_032188 | XR_031650 | XR_033365 | XM_895073 | XR_034967	60195533	Mm.442002	667287 | 674669 | 433125 | 628822	10400544	-	XM_001003798	12	60195042	NA
java.awt.Color[r=255,g=255,b=255]	10451884	XM_484650	EG433125	"predicted gene, EG433125 "	XM_484650	---	---	---	---	---	---	---	---	---	predicted gene, EG433125 | predicted gene, EG382843	EG433125 | EG382843	XM_484650 | XM_905000	56055293	Mm.416611	382843 | 433125	10451884	-	XM_484650	17	56054826	NA
java.awt.Color[r=255,g=255,b=255]	10455780	XM_484732 // XM_484732 // XM_484732 // XM_484732 // XM_484732 // XM_484732 // XM_484732 // XM_484732 // XM_484732 // XM_484732 // XM_484732 // XM_484732 // XM_484732	EG433184 // EG433184 // EG433184 // EG433184 // EG433184 // EG433184 // EG433184 // EG433184 // EG433184 // EG433184 // EG433184 // EG433184 // EG433184	"predicted gene, EG433184 // predicted gene, EG433184 // predicted gene, EG433184 // predicted gene, EG433184 // predicted gene, EG433184 // predicted gene, EG433184 // predicted gene, EG433184 // predicted gene, EG433184 // predicted gene, EG433184 // predicted gene, EG433184 // predicted gene, EG433184 // predicted gene, EG433184 // predicted gene, EG433184 "	XM_484732	---	---	---	---	---	---	---	---	---	predicted gene, EG433273	EG433273	XR_032746 | XR_034212 | NR_004447 | XR_032736 | XR_032227 | XR_030884 | XM_001477881 | XR_034394 | XR_031894 | XR_005028 | XR_034007 | XR_034987 | XR_032386 | XR_030565 | XR_032192 | XR_002082 | XR_032886 | XR_034973 | XR_031903 | XR_031578 | XR_033200 | XR_033212 | XR_034572 | XR_033570 | XM_001487781 | XR_032441 | XR_031113 | XR_032199 | XR_032280 | XR_030830 | XR_001896	54144982	NA	433273	10455780	+	XR_032746	18	54143975	NA
java.awt.Color[r=255,g=255,b=255]	10353189	XR_001547	EG433273	"predicted gene, EG433273 "	XR_001547	---	---	---	---	---	---	---	---	---	predicted gene, EG433273	EG433273	NR_004447	13776972	NA	433273	10353189	-	NR_004447	1	13775964	NA
java.awt.Color[r=255,g=255,b=255]	10354372	XM_905351	EG433297	"predicted gene, EG433297 "	XM_905351	---	---	---	---	---	---	---	---	---	myosin, light polypeptide 6, alkali, smooth muscle and non-muscle	Myl6	NA	45914632	Mm.337074	17904	10354372	-	BC081470	1	45914177	GO:0030049 | GO:0003774 | GO:0008307 | GO:0016461 | GO:0007519
java.awt.Color[r=255,g=255,b=255]	10453252	XR_031122	EG433305	"predicted gene, EG433305 "	XR_031122	---	---	---	---	---	---	---	---	---	high mobility group box 1	Hmgb1	NA	82591949	Mm.313345	15289	10453252	-	BC064790	17	82591215	GO:0006810 | GO:0030235 | GO:0005615 | GO:0005515 | GO:0005634 | GO:0006809
java.awt.Color[r=255,g=255,b=255]	10600545	XR_031122	EG433305	"predicted gene, EG433305 "	XR_031122	---	---	---	---	---	---	---	---	---	high mobility group box 1	Hmgb1	NA	74745544	Mm.313345	15289	10600545	+	BC064790	X	74701925	GO:0006810 | GO:0030235 | GO:0005615 | GO:0005515 | GO:0005634 | GO:0006809
java.awt.Color[r=255,g=255,b=255]	10347216	XM_484880	EG433319	"predicted gene, EG433319 "	XM_484880	---	---	---	---	---	---	---	---	---	predicted gene, EG665235 | predicted gene, EG433319	EG433319 | EG665235	XR_031650 | XM_484880 | XR_032420	72051197	NA	665235 | 433319	10347216	+	XR_031650	1	72050862	NA
java.awt.Color[r=255,g=255,b=255]	10352457	XM_484952	EG433387	"predicted gene, EG433387 "	XM_484952	---	---	---	---	---	---	---	---	---	similar to ribosomal protein L21 | predicted gene, EG433387	EG433387 | LOC100042767	XR_032645 | XM_484952	186441609	Mm.426057	433387 | 100042767	10352457	+	XR_032645	1	186441127	NA
java.awt.Color[r=255,g=255,b=255]	10602173	NR_002883	EG434858	"predicted gene, EG434858 "	NR_002883	---	---	---	---	---	---	---	---	---	predicted gene, EG434858 | heterogeneous nuclear ribonucleoprotein A1 | predicted gene, 654467	654467 | Hnrnpa1 | EG434858	XR_034124 | NR_002885 | NR_002883 | XR_031988 | XR_032088 | XR_031544 | XR_033691 | XR_004869 | NM_010447 | XM_619124	138733028	Mm.237064	434858 | 654467 | 15382	10602173	+	M99167	X	138732120	GO:0005634
java.awt.Color[r=255,g=255,b=255]	10440467	XM_001480497	EG545172	"predicted gene, EG545172 "	XM_001480497	---	---	---	---	---	---	---	---	---	predicted gene, EG626605 | predicted gene, EG627939 | similar to 60S ribosomal protein L21 | predicted gene, EG545172 | similar to ribosomal protein L21	EG627939 | EG545172 | LOC637882 | LOC100042767 | EG626605	XR_030959 | XM_001003798 | XR_032454 | XM_917931 | XM_484952 | XM_619405 | XM_484215 | XR_031716 | XM_001477460	83371978	Mm.379874	637882 | 545172 | 100042767 | 627939 | 626605	10440467	-	XR_030959	16	83371496	NA
java.awt.Color[r=255,g=255,b=255]	10455439	XR_032633	EG545555	"predicted gene, EG545555 "	XR_032633	---	---	---	---	---	---	---	---	---	high mobility group box 1	Hmgb1	XR_033680	44221789	Mm.313345	15289	10455439	+	BC064790	18	44221252	GO:0006810 | GO:0030235 | GO:0005615 | GO:0005515 | GO:0005634 | GO:0006809
java.awt.Color[r=255,g=255,b=255]	10500543	XR_032633	EG545555	"predicted gene, EG545555 "	XR_032633	---	---	---	---	---	---	---	---	---	predicted gene, EG545506 | predicted gene, EG666007 | predicted gene, EG545555 | similar to High mobility group protein 1 (HMG-1) (High mobility group protein B1) (Amphoterin) (Heparin-binding protein p30)	LOC674543 | EG545506 | EG545555 | EG666007	XR_034745 | XR_031745 | XR_033362 | XR_033569	98384321	NA	666007 | 545555 | 674543 | 545506	10500543	-	XR_034745	3	98383774	NA
java.awt.Color[r=255,g=255,b=255]	10601567	XM_001487781	EG545741	"predicted gene, EG545741 "	XM_001487781	---	---	---	---	---	---	---	---	---	glyceraldehyde-3-phosphate dehydrogenase pseudogene | predicted gene, 100042148 | predicted gene, OTTMUSG00000005044 | predicted gene, EG665129 | predicted gene, ENSMUSG00000070443 | predicted gene, 100039376 | predicted gene, 100039709 | predicted gene, EG634019 | predicted gene, OTTMUSG00000015745 | predicted gene, 100042107 | similar to Glyceraldehyde-3-phosphate dehydrogenase (GAPDH) | predic…	100042107 | OTTMUSG00000005044 | EG634019 | LOC100047637 | OTTMUSG00000006752 | EG665129 | 100042148 | OTTMUSG00000015745 | 100039709 | 100039376 | LOC676923 | ENSMUSG00000070443 | EG545741	NR_004447 | XR_030884 | XR_031059 | XR_034475 | XM_001476503 | XR_034987 | XR_033758 | XR_031516 | XR_031176 | XR_031903 | XR_033791 | XM_001487781 | XM_001478412 | XR_033516	117275525	Mm.295003	634019 | 100042107 | 545741 | 665129 | 100042148 | 676923 | 100039709 | 100041748 | 100039376 | 100041720 | 100047637 | 667048 | 668010	10601567	+	NR_004447	X	117274269	NA
java.awt.Color[r=255,g=255,b=255]	10520390	XR_035733 // XR_035733 // XR_035733 // XR_035733 // XR_035733 // XR_035733	EG545741 // EG545741 // EG545741 // EG545741 // EG545741 // EG545741	"predicted gene, EG545741 // predicted gene, EG545741 // predicted gene, EG545741 // predicted gene, EG545741 // predicted gene, EG545741 // predicted gene, EG545741 "	XR_035733	---	---	---	---	---	---	---	---	---	glyceraldehyde-3-phosphate dehydrogenase pseudogene | predicted gene, ENSMUSG00000071102 | predicted gene, ENSMUSG00000070443 | predicted gene, ENSMUSG00000070408 | predicted gene, 100042107 | similar to Glyceraldehyde-3-phosphate dehydrogenase (GAPDH) | predicted gene, EG545741	100042107 | LOC100047637 | ENSMUSG00000071102 | LOC676923 | ENSMUSG00000070443 | EG545741 | ENSMUSG00000070408	XR_035733 | XM_001472531 | XM_001476503 | XR_034987 | XR_034541 | XR_033758 | XR_030868 | XR_033791 | XM_001487781 | XM_001473650 | XM_001478412	28866313	Mm.295003	100042107 | 545741 | 100039258 | 676923 | 100041748 | 100039875 | 100047637	10520390	+	XR_035733	5	28865052	NA
java.awt.Color[r=255,g=255,b=255]	10597511	XM_620794	EG546164	"predicted gene, EG546164 "	XM_620794	---	---	---	---	---	---	---	---	---	predicted gene, EG546164	EG546164	XM_620794	115347699	Mm.371696	546164	10597511	-	XM_620794	9	115346818	NA
java.awt.Color[r=255,g=255,b=255]	10445239	XM_902301	EG546797	"predicted gene, EG546797 "	XM_902301	---	---	---	---	---	---	---	---	---	predicted gene, EG546797	EG546797	XM_902301	42864988	NA	546797	10445239	+	XM_902301	17	42864122	NA
java.awt.Color[r=255,g=255,b=255]	10429455	XM_884320	EG619937	"predicted gene, EG619937 "	XM_884320	---	---	---	---	---	---	---	---	---	high-mobility group (nonhistone chromosomal) protein 1-like 1 | high mobility group box 1	Hmg1l1 | Hmgb1	XR_034377 | NM_001111282 | XR_034482	73924894	Mm.313345	434174 | 15289	10429455	-	AK193635	15	73923563	GO:0006810 | GO:0030235 | GO:0005615 | GO:0005515 | GO:0005634 | GO:0006809
java.awt.Color[r=255,g=255,b=255]	10350990	XM_885137	EG620750	"predicted gene, EG620750 "	XM_885137	---	---	---	---	---	---	---	---	---	predicted gene, EG666738 | predicted gene, 100041163 | predicted gene, EG631470 | predicted gene, EG620750 | similar to ribosomal protein L23a | predicted gene, EG666501 | predicted gene, EG666448 | predicted gene, 100042634 | predicted gene, EG666548 | predicted gene, EG385336	100042634 | EG631470 | EG666738 | 100041163 | LOC100042058 | EG385336 | EG666548 | EG620750 | EG666448 | EG666501	XR_033388 | XR_033597 | XM_984537 | XR_031700 | XR_034346 | XM_001478481 | XR_035491 | XM_916980 | XR_030603	162823715	NA	100042634 | 666738 | 666548 | 100041163 | 100042058 | 631470 | 666448 | 620750 | 666501 | 385336	10350990	+	XR_033388	1	162823251	NA
java.awt.Color[r=255,g=255,b=255]	10426435	NM_001081297	EG622339	"predicted gene, EG622339 "	NM_001081297	---	---	---	---	---	---	---	---	---	predicted gene, EG433273	EG433273	XR_034212 | NR_004447 | XM_001477881 | XR_034007 | XR_032307 | XR_002082 | XR_032886 | XR_031903 | XM_001487781 | XR_030830	93028233	NA	433273	10426435	+	XR_034212	15	93027026	NA
java.awt.Color[r=255,g=255,b=255]	10412378	XM_001477359	EG623365	"predicted gene, EG623365 "	XM_001477359	---	---	---	---	---	---	---	---	---	H3 histone, family 3A | H3 histone, family 3B	H3f3b | H3f3a	XM_917180 | XR_034511 | XR_035704 | XR_034175 | XM_001478604 | XR_032616	118147429	Mm.315189	15081 | 15078	10412378	-	AK211689	13	118147019	GO:0001740
java.awt.Color[r=255,g=255,b=255]	10500896	XR_002221	EG624251	"predicted gene, EG624251 "	XR_002221	---	---	---	---	---	---	---	---	---	predicted gene, EG624251	EG624251	XR_002221	104556083	Mm.316825	624251	10500896	-	XR_002221	3	104555645	NA
java.awt.Color[r=255,g=255,b=255]	10540507	XM_916872	EG627371	"predicted gene, EG627371 "	XM_916872	---	---	---	---	---	---	---	---	---	H3 histone, family 3B | H3 histone, family 3A	H3f3b | H3f3a	XR_031371 | XR_035704 | XR_034175 | XR_032616	108832405	Mm.315189	15081 | 15078	10540507	+	AK211689	6	108831998	GO:0001740
java.awt.Color[r=255,g=255,b=255]	10599607	NR_003289	EG628962	"predicted gene, EG628962 "	NR_003289	---	---	---	---	---	---	---	---	---	ribosomal protein S2	Rps2	XR_031857 | XM_902301 | XR_001796 | NM_008503	50252974	Mm.328846	16898	10599607	+	AF283559	X	50251754	NA
java.awt.Color[r=255,g=255,b=255]	10395922	NR_003289	EG628962	"predicted gene, EG628962 "	NR_003289	---	---	---	---	---	---	---	---	---	ribosomal protein S2	Rps2	XR_031857 | XM_902301 | XR_031707 | NM_008503	60182887	Mm.328846	16898	10395922	+	AF283559	12	60182006	NA
java.awt.Color[r=255,g=255,b=255]	10402314	NR_003289	EG628962	"predicted gene, EG628962 "	NR_003289	---	---	---	---	---	---	---	---	---	ribosomal protein S2	Rps2	XR_031857 | XR_031707 | NM_008503 | XR_035050	104105702	Mm.328846	16898	10402314	-	BC087956	12	104104840	NA
java.awt.Color[r=255,g=255,b=255]	10406278	NR_003289	EG628962	"predicted gene, EG628962 "	NR_003289	---	---	---	---	---	---	---	---	---	ribosomal protein S2	Rps2	XR_032099 | XR_031857 | XR_032076 | XM_902301 | XR_001796 | NM_008503	76092464	Mm.328846	16898	10406278	+	AF283559	13	76091800	NA
java.awt.Color[r=255,g=255,b=255]	10416187	NR_003289	EG628962	"predicted gene, EG628962 "	NR_003289	---	---	---	---	---	---	---	---	---	NA	NA	NA	69777576	NA	NA	10416187	+	M20632	14	69776911	NA
java.awt.Color[r=255,g=255,b=255]	10421683	NR_003289	EG628962	"predicted gene, EG628962 "	NR_003289	---	---	---	---	---	---	---	---	---	ribosomal protein S2	Rps2	XR_032099 | XR_031857 | XM_902301 | XR_035050	76637160	Mm.328846	16898	10421683	-	BC116446	14	76636495	NA
java.awt.Color[r=255,g=255,b=255]	10423361	NR_003289	EG628962	"predicted gene, EG628962 "	NR_003289	---	---	---	---	---	---	---	---	---	ribosomal protein S2	Rps2	XR_033180 | XR_032076 | XR_001796 | XM_902301 | NM_008503 | XR_032516	26956010	Mm.328846	16898	10423361	+	AF283559	15	26955083	NA
java.awt.Color[r=255,g=255,b=255]	10438376	NR_003289	EG628962	"predicted gene, EG628962 "	NR_003289	---	---	---	---	---	---	---	---	---	ribosomal protein S2	Rps2	XR_031857 | XR_032076 | XM_902301 | XR_001796 | XR_031707 | NM_008503	18682309	Mm.328846	16898	10438376	-	AF283559	16	18681427	NA
java.awt.Color[r=255,g=255,b=255]	10442580	NR_003289	EG628962	"predicted gene, EG628962 "	NR_003289	---	---	---	---	---	---	---	---	---	predicted gene, EG667279 | predicted gene, OTTMUSG00000017346 | ribosomal protein S2	EG667279 | OTTMUSG00000017346 | Rps2	NM_008503	24858869	Mm.328846	16898 | 667279 | 546298	10442580	+	BC087956	17	24857052	NA
java.awt.Color[r=255,g=255,b=255]	10459188	NR_003289	EG628962	"predicted gene, EG628962 "	NR_003289	---	---	---	---	---	---	---	---	---	ribosomal protein S2	Rps2	XR_031857 | XM_902301 | XR_031707 | NM_008503 | XR_035050	61419641	Mm.328846	16898	10459188	-	BC093493	18	61418662	NA
java.awt.Color[r=255,g=255,b=255]	10488231	NR_003289	EG628962	"predicted gene, EG628962 "	NR_003289	---	---	---	---	---	---	---	---	---	ribosomal protein S2	Rps2	XM_899463 | XR_031857 | XR_032076 | XR_001796 | XR_031707 | NM_008503	143969109	Mm.328846	16898	10488231	-	AF283559	2	143968224	NA
java.awt.Color[r=255,g=255,b=255]	10505526	NR_003289	EG628962	"predicted gene, EG628962 "	NR_003289	---	---	---	---	---	---	---	---	---	NA	NA	XR_001796 | XR_031707 | XR_035050	67592773	NA	NA	10505526	+	M20632	4	67591915	NA
java.awt.Color[r=255,g=255,b=255]	10516209	NR_003289	EG628962	"predicted gene, EG628962 "	NR_003289	---	---	---	---	---	---	---	---	---	NA	NA	NA	123387270	NA	NA	10516209	-	M20632	4	123386462	NA
java.awt.Color[r=255,g=255,b=255]	10534059	NR_003289	EG628962	"predicted gene, EG628962 "	NR_003289	---	---	---	---	---	---	---	---	---	ribosomal protein S2	Rps2	XR_032076 | NM_008503 | XR_034238	130129530	Mm.328846	16898	10534059	-	AF283559	5	130128865	NA
java.awt.Color[r=255,g=255,b=255]	10581306	NR_003289	EG628962	"predicted gene, EG628962 "	NR_003289	---	---	---	---	---	---	---	---	---	ribosomal protein S2	Rps2	XR_031857 | XR_032076 | XM_902301 | XR_001796 | XR_031707 | NM_008503 | XR_035050	108110103	Mm.328846	16898	10581306	-	AF283559	8	108109143	NA
java.awt.Color[r=255,g=255,b=255]	10363699	XR_033862	EG629575	"predicted gene, EG629575 "	XR_033862	---	---	---	---	---	---	---	---	---	ribosomal protein S6 | predicted gene, OTTMUSG00000013244	Rps6 | OTTMUSG00000013244	XM_001001005	64998152	Mm.379007	667739 | 20104	10363699	+	BC092050	10	64997402	GO:0005737 | GO:0042593 | GO:0006364 | GO:0005840 | GO:0033077 | GO:0005844 | GO:0006924 | GO:0031575 | GO:0048471 | GO:0000082 | GO:0042274 | GO:0002309
java.awt.Color[r=255,g=255,b=255]	10409968	XM_904186	EG630612	"predicted gene, EG630612 "	XM_904186	---	---	---	---	---	---	---	---	---	predicted gene, EG623505 | predicted gene, EG630612	EG630612 | EG623505	XM_904186 | XM_001001941	62319362	NA	623505 | 630612	10409968	-	XM_904186	13	62318904	NA
java.awt.Color[r=255,g=255,b=255]	10569996	XM_905139	EG631359	"predicted gene, EG631359 "	XM_905139	---	---	---	---	---	---	---	---	---	predicted gene, EG433125 | predicted gene, EG631359	EG631359 | EG433125	XM_484650 | XM_974454 | XR_031650	4861651	Mm.442002	631359 | 433125	10569996	+	XM_484650	8	4861160	NA
java.awt.Color[r=255,g=255,b=255]	10606261	XM_908002	EG633570	"predicted gene, EG633570 "	XM_908002	---	---	---	---	---	---	---	---	---	predicted gene, EG633570	EG633570	XM_908002	102920856	NA	633570	10606261	-	XM_908002	X	102920467	NA
java.awt.Color[r=255,g=255,b=255]	10409200	XM_990888	EG638833	"predicted gene, EG638833 "	XM_990888	---	---	---	---	---	---	---	---	---	predicted gene, EG638833 | predicted gene, 674324	EG638833 | 674324	XR_032746 | XR_030920 | XR_032032 | XR_030884 | XM_914987 | XR_034007 | XR_032386 | XR_031176 | XR_002082 | XR_032886 | XR_031903 | XR_033212 | XR_034572 | XR_033570 | XR_032280 | XR_030830 | XR_001896	49901326	Mm.388298	638833 | 674324	10409200	-	XR_032746	13	49900313	NA
java.awt.Color[r=255,g=255,b=255]	10463064	XM_990888	EG638833	"predicted gene, EG638833 "	XM_990888	---	---	---	---	---	---	---	---	---	predicted gene, EG433273	EG433273	NR_004447 | XR_031894 | XR_030868 | XR_033212	40287869	NA	433273	10463064	+	NR_004447	19	40286868	NA
java.awt.Color[r=255,g=255,b=255]	10454411	NR_002884	EG665646	"predicted gene, EG665646 "	NR_002884	---	---	---	---	---	---	---	---	---	predicted gene, EG434858 | heterogeneous nuclear ribonucleoprotein A1	Hnrnpa1 | EG434858	NR_002883 | NM_001039129	27758260	Mm.237064	434858 | 15382	10454411	+	BC089340	18	27757145	GO:0005634
java.awt.Color[r=255,g=255,b=255]	10457922	XM_906763	EG666111	"predicted gene, EG666111 "	XM_906763	---	---	---	---	---	---	---	---	---	ribosomal protein L29	Rpl29	XR_035016	30619210	Mm.431965	19944	10457922	-	BC096575	18	30618758	NA
java.awt.Color[r=255,g=255,b=255]	10546292	XR_033700	EG666977	"predicted gene, EG666977 "	XR_033700	---	---	---	---	---	---	---	---	---	ribosomal protein L21 | predicted gene, ENSMUSG00000066443 | predicted gene, OTTMUSG00000019286 | predicted gene, OTTMUSG00000017565 | predicted gene, EG668319 | predicted gene, ENSMUSG00000068397	Rpl21 | ENSMUSG00000068397 | ENSMUSG00000066443 | OTTMUSG00000019286 | OTTMUSG00000017565 | EG668319	XM_911501 | XR_031518 | XR_032645 | XR_032188	90795454	Mm.336831	19933 | 100039601 | 676253 | 668319 | 675278 | 100041000	10546292	-	BC090256	6	90794972	NA
java.awt.Color[r=255,g=255,b=255]	10535626	XR_001957	EG666992	"predicted gene, EG666992 "	XR_001957	---	---	---	---	---	---	---	---	---	predicted gene, EG666992 | predicted gene, OTTMUSG00000009700	OTTMUSG00000009700 | EG666992	XR_031618 | XR_034290 | XR_035693 | XR_034349	145796692	NA	667080 | 666992	10535626	-	XR_031618	5	145796227	NA
java.awt.Color[r=255,g=255,b=255]	10548246	XR_035003 // XR_035003 // XR_035003 // XR_035003 // XR_035003 // XR_035003 // XR_035003 // XR_035003 // XR_035003	EG667610 // EG667610 // EG667610 // EG667610 // EG667610 // EG667610 // EG667610 // EG667610 // EG667610	"predicted gene, EG667610 // predicted gene, EG667610 // predicted gene, EG667610 // predicted gene, EG667610 // predicted gene, EG667610 // predicted gene, EG667610 // predicted gene, EG667610 // predicted gene, EG667610 // predicted gene, EG667610 "	XR_035003	---	---	---	---	---	---	---	---	---	predicted gene, EG667610	EG667610	XM_911501 | XR_035003 | XM_001003798 | XR_034192 | XM_484952 | XR_030594 | XR_031650	128481322	NA	667610	10548246	-	XM_911501	6	128480936	NA
java.awt.Color[r=255,g=255,b=255]	10581027	XM_991508	EG667618	"predicted gene, EG667618 "	XM_991508	---	---	---	---	---	---	---	---	---	ribosomal protein, large, P0	Rplp0	NA	105389772	Mm.5286	11837	10581027	-	BC087887	8	105388640	NA
java.awt.Color[r=255,g=255,b=255]	10466843	XR_002082 // XR_002082	EG667806 // EG667806	"predicted gene, EG667806 // predicted gene, EG667806 "	XR_002082	---	---	---	---	---	---	---	---	---	predicted gene, EG634019 | predicted gene, EG667806	EG634019 | EG667806	XR_002082 | XR_031903	25871315	NA	634019 | 667806	10466843	-	XR_002082	19	25870156	NA
java.awt.Color[r=255,g=255,b=255]	10363178	XR_033146	EG668347	"predicted gene, EG668347 "	XR_033146	---	---	---	---	---	---	---	---	---	nucleophosmin 1	Npm1	NA	56217900	Mm.6343	18148	10363178	+	NA	10	56217147	GO:0008104 | GO:0005730 | GO:0043516 | GO:0005515 | GO:0019843
java.awt.Color[r=255,g=255,b=255]	10454782	NM_007913	Egr1	early growth response 1	NM_007913	GO:0000122 // GO:0006350 // GO:0006355 // GO:0030217	"negative regulation of transcription from RNA polymerase II promoter // transcription // regulation of transcription, DNA-dependent // T cell differentiation "	inferred from direct assay // inferred from electronic annotation // inferred from mutant phenotype // inferred from mutant phenotype	GO:0005622 // GO:0005634 // GO:0005634	intracellular // nucleus // nucleus	inferred from electronic annotation // inferred from mutant phenotype // inferred from sequence or structural similarity	GO:0003676 // GO:0003677 // GO:0003700 // GO:0008270 // GO:0046872	nucleic acid binding // DNA binding // transcription factor activity // zinc ion binding // metal ion binding	inferred from electronic annotation // inferred from electronic annotation // inferred from mutant phenotype // inferred from electronic annotation // inferred from electronic annotation	early growth response 1	Egr1	NM_007913	35024635	Mm.181959	13653	10454782	+	M22326	18	35019477	GO:0000122 | GO:0003700 | GO:0030217 | GO:0006355 | GO:0005634
java.awt.Color[r=255,g=255,b=255]	10381115	NM_011508	Eif1	eukaryotic translation initiation factor 1	NM_011508	GO:0006412 // GO:0006413	translation // translational initiation	inferred from electronic annotation // inferred from electronic annotation	---	---	---	GO:0003743	translation initiation factor activity	inferred from electronic annotation	eukaryotic translation initiation factor 1	Eif1	NM_011508	100183410	Mm.13886	20918	10381115	+	BC081429	11	100181308	NA
java.awt.Color[r=255,g=255,b=255]	10564809	BC096691	Eif1	eukaryotic translation initiation factor 1	BC096691	GO:0006412 // GO:0006413	translation // translational initiation	inferred from electronic annotation // inferred from electronic annotation	---	---	---	GO:0003743	translation initiation factor activity	inferred from electronic annotation	similar to Eukaryotic translation initiation factor 1 (eIF1) (Protein translation factor SUI1 homolog) | eukaryotic translation initiation factor 1 | predicted gene, EG434356 | predicted gene, EG628596	EG628596 | Eif1 | LOC100043225 | EG434356	XM_001473255 | XR_034656 | XM_917451 | NM_001110020 | NM_001100618	86935644	Mm.389821	434356 | 628596 | 100043225 | 20918	10564809	-	BC096691	7	86934980	NA
java.awt.Color[r=255,g=255,b=255]	10597573	BC096691	Eif1	eukaryotic translation initiation factor 1	BC096691	GO:0006412 // GO:0006413	translation // translational initiation	inferred from electronic annotation // inferred from electronic annotation	---	---	---	GO:0003743	translation initiation factor activity	inferred from electronic annotation	similar to Eukaryotic translation initiation factor 1 (eIF1) (Protein translation factor SUI1 homolog) | eukaryotic translation initiation factor 1 | predicted gene, EG434356	Eif1 | LOC100043225 | EG434356	NM_001110020 | NM_001100618	118747069	Mm.13886	434356 | 100043225 | 20918	10597573	-	BC096691	9	118746731	NA
java.awt.Color[r=255,g=255,b=255]	10605740	NM_012010	Eif2s3x	"eukaryotic translation initiation factor 2, subunit 3, structural gene X-linked "	NM_012010	GO:0006412	translation	inferred from electronic annotation	---	---	---	GO:0000166 // GO:0003743 // GO:0003924 // GO:0005525	nucleotide binding // translation initiation factor activity // GTPase activity // GTP binding	inferred from electronic annotation // inferred from electronic annotation // inferred from electronic annotation // inferred from electronic annotation	eukaryotic translation initiation factor 2, subunit 3, structural gene X-linked	Eif2s3x	NM_012010	91457990	Mm.218851	26905	10605740	-	BC063755	X	91434042	NA
java.awt.Color[r=255,g=255,b=255]	10428554	NM_080635	Eif3h	"eukaryotic translation initiation factor 3, subunit H "	NM_080635	GO:0006412 // GO:0006413	translation // translational initiation	inferred from electronic annotation // inferred from reviewed computational analysis	---	---	---	GO:0003743	translation initiation factor activity	inferred from electronic annotation	eukaryotic translation initiation factor 3, subunit H	Eif3h	NM_080635	51697029	Mm.289800	68135	10428554	-	BC091728	15	51618106	NA
java.awt.Color[r=255,g=255,b=255]	10468828	NM_010123	Eif3s10	"eukaryotic translation initiation factor 3, subunit 10 (theta) "	NM_010123	GO:0006412	translation	inferred from electronic annotation	GO:0005634	nucleus	inferred from electronic annotation	GO:0003743	translation initiation factor activity	inferred from electronic annotation	eukaryotic translation initiation factor 3, subunit A	Eif3a	NM_010123	60866546	Mm.2238	13669	10468828	-	U14172	19	60837025	NA
java.awt.Color[r=255,g=255,b=255]	10387545	NM_144958	Eif4a1	eukaryotic translation initiation factor 4A1	NM_144958	GO:0006412	translation	inferred from electronic annotation	---	---	---	GO:0000166 // GO:0003676 // GO:0003723 // GO:0003743 // GO:0004386 // GO:0005524 // GO:0008026 // GO:0016787	nucleotide binding // nucleic acid binding // RNA binding // translation initiation factor activity // helicase activity // ATP binding // ATP-dependent helicase activity // hydrolase activity	inferred from electronic annotation // inferred from electronic annotation // inferred from electronic annotation // inferred from electronic annotation // inferred from electronic annotation // inferred from electronic annotation // inferred from electronic annotation // inferred from electronic annotation	eukaryotic translation initiation factor 4A1	Eif4a1	NM_144958	69485817	Mm.371557	13681	10387545	-	X03040	11	69480441	NA
java.awt.Color[r=255,g=255,b=255]	10346780	NM_144958	Eif4a1	eukaryotic translation initiation factor 4A1	NM_144958	GO:0006412	translation	inferred from electronic annotation	---	---	---	GO:0000166 // GO:0003676 // GO:0003723 // GO:0003743 // GO:0004386 // GO:0005524 // GO:0008026 // GO:0016787	nucleotide binding // nucleic acid binding // RNA binding // translation initiation factor activity // helicase activity // ATP binding // ATP-dependent helicase activity // hydrolase activity	inferred from electronic annotation // inferred from electronic annotation // inferred from electronic annotation // inferred from electronic annotation // inferred from electronic annotation // inferred from electronic annotation // inferred from electronic annotation // inferred from electronic annotation	eukaryotic translation initiation factor 4A1	Eif4a1	NM_144958	60762537	Mm.371557	13681	10346780	+	AK199058	1	60760761	NA
java.awt.Color[r=255,g=255,b=255]	10466402	NM_144958	Eif4a1	eukaryotic translation initiation factor 4A1	NM_144958	GO:0006412	translation	inferred from electronic annotation	---	---	---	GO:0000166 // GO:0003676 // GO:0003723 // GO:0003743 // GO:0004386 // GO:0005524 // GO:0008026 // GO:0016787	nucleotide binding // nucleic acid binding // RNA binding // translation initiation factor activity // helicase activity // ATP binding // ATP-dependent helicase activity // hydrolase activity	inferred from electronic annotation // inferred from electronic annotation // inferred from electronic annotation // inferred from electronic annotation // inferred from electronic annotation // inferred from electronic annotation // inferred from electronic annotation // inferred from electronic annotation	eukaryotic translation initiation factor 4A1	Eif4a1	NM_144958	15035256	Mm.371557	13681	10466402	-	BC049915	19	15034039	NA
java.awt.Color[r=255,g=255,b=255]	10434733	ENSMUST00000023599	Eif4a2	"eukaryotic translation initiation factor 4A2 (Eif4a2), mRNA "	ENSMUST00000023599	GO:0006412	translation	inferred from electronic annotation	---	---	---	GO:0000166 // GO:0003676 // GO:0003723 // GO:0003743 // GO:0004386 // GO:0005524 // GO:0008026 // GO:0016787	nucleotide binding // nucleic acid binding // RNA binding // translation initiation factor activity // helicase activity // ATP binding // ATP-dependent helicase activity // hydrolase activity	inferred from electronic annotation // inferred from electronic annotation // inferred from electronic annotation // inferred from electronic annotation // inferred from electronic annotation // inferred from electronic annotation // inferred from electronic annotation // inferred from electronic annotation	eukaryotic translation initiation factor 4A2	Eif4a2	NM_001123038 | NM_013506 | NM_001123037	23114020	Mm.260084	13682	10434733	+	BC094422	16	23107829	NA
java.awt.Color[r=255,g=255,b=255]	10566966	NM_013507	Eif4g2	"eukaryotic translation initiation factor 4, gamma 2 "	NM_013507	GO:0006412 // GO:0006417 // GO:0006446 // GO:0006446 // GO:0016070	translation // regulation of translation // regulation of translational initiation // regulation of translational initiation // RNA metabolic process	inferred from electronic annotation // inferred from electronic annotation // inferred from direct assay // inferred from electronic annotation // inferred from electronic annotation	GO:0005737	cytoplasm	inferred from direct assay	GO:0003743 // GO:0003743 // GO:0005515	translation initiation factor activity // translation initiation factor activity // protein binding	inferred from direct assay // inferred from electronic annotation // inferred from physical interaction	eukaryotic translation initiation factor 4, gamma 2	Eif4g2	NM_001040131 | NM_013507	118226544	Mm.185453	13690	10566966	-	BC092521	7	118211499	GO:0005737 | GO:0003743 | GO:0005515 | GO:0006446
java.awt.Color[r=255,g=255,b=255]	10534316	NM_033561	Eif4h	eukaryotic translation initiation factor 4H	NM_033561	GO:0006412	translation	inferred from electronic annotation	GO:0005737	cytoplasm	inferred from electronic annotation	GO:0000166 // GO:0003676 // GO:0003723 // GO:0003743	nucleotide binding // nucleic acid binding // RNA binding // translation initiation factor activity	inferred from electronic annotation // inferred from electronic annotation // inferred from electronic annotation // inferred from electronic annotation	eukaryotic translation initiation factor 4H	Eif4h	NM_033561	135115209	Mm.27955	22384	10534316	-	AK122194	5	135095746	NA
java.awt.Color[r=255,g=255,b=255]	10587284	NM_134255	Elovl5	"ELOVL family member 5, elongation of long chain fatty acids (yeast) "	NM_134255	GO:0006633 // GO:0008610	fatty acid biosynthetic process // lipid biosynthetic process	inferred from electronic annotation // inferred from electronic annotation	GO:0005783 // GO:0016020 // GO:0016021	endoplasmic reticulum // membrane // integral to membrane	inferred from electronic annotation // inferred from electronic annotation // inferred from reviewed computational analysis	---	---	---	ELOVL family member 5, elongation of long chain fatty acids (yeast)	Elovl5	NM_134255	77832323	Mm.430736	68801	10587284	+	BC022911	9	77765175	NA
java.awt.Color[r=255,g=255,b=255]	10455595	NM_023119	Eno1	"enolase 1, alpha non-neuron "	NM_023119	GO:0006096	glycolysis	inferred from electronic annotation	GO:0000015 // GO:0005737 // GO:0016020	phosphopyruvate hydratase complex // cytoplasm // membrane	inferred from electronic annotation // inferred from electronic annotation // inferred from electronic annotation	GO:0000287 // GO:0004634 // GO:0016829 // GO:0046872	magnesium ion binding // phosphopyruvate hydratase activity // lyase activity // metal ion binding	inferred from electronic annotation // inferred from direct assay // inferred from electronic annotation // inferred from electronic annotation	similar to enolase 1, alpha non-neuron | predicted gene, EG433182 | enolase 1, alpha non-neuron	LOC100047043 | Eno1 | EG433182	XM_001477270 | NM_023119 | XR_004698	48208074	Mm.372357	13806 | 433182 | 100047043	10455595	+	BC010685	18	48204989	GO:0005515 | GO:0004634
java.awt.Color[r=255,g=255,b=255]	10473240	NM_023119	Eno1	"enolase 1, alpha non-neuron "	NM_023119	GO:0006096	glycolysis	inferred from electronic annotation	GO:0000015 // GO:0005737 // GO:0016020	phosphopyruvate hydratase complex // cytoplasm // membrane	inferred from electronic annotation // inferred from electronic annotation // inferred from electronic annotation	GO:0000287 // GO:0004634 // GO:0016829 // GO:0046872	magnesium ion binding // phosphopyruvate hydratase activity // lyase activity // metal ion binding	inferred from electronic annotation // inferred from direct assay // inferred from electronic annotation // inferred from electronic annotation	similar to enolase 1, alpha non-neuron | predicted gene, EG433182 | enolase 1, alpha non-neuron	LOC100047043 | Eno1 | EG433182	XR_033308 | XM_001477270 | NM_023119 | XR_004698	80678264	Mm.372357	13806 | 433182 | 100047043	10473240	+	BC010685	2	80677298	GO:0005515 | GO:0004634
java.awt.Color[r=255,g=255,b=255]	10510546	NM_023119	Eno1	"enolase 1, alpha non-neuron "	NM_023119	GO:0006096	glycolysis	inferred from electronic annotation	GO:0000015 // GO:0005737 // GO:0016020	phosphopyruvate hydratase complex // cytoplasm // membrane	inferred from electronic annotation // inferred from electronic annotation // inferred from electronic annotation	GO:0000287 // GO:0004634 // GO:0016829 // GO:0046872	magnesium ion binding // phosphopyruvate hydratase activity // lyase activity // metal ion binding	inferred from electronic annotation // inferred from direct assay // inferred from electronic annotation // inferred from electronic annotation	predicted gene, EG433182 | enolase 1, alpha non-neuron	Eno1 | EG433182	NM_023119	149622984	Mm.372357	13806 | 433182	10510546	+	BC010685	4	149611364	GO:0005515 | GO:0004634
java.awt.Color[r=255,g=255,b=255]	10362245	NM_013511	Epb4.1l2	erythrocyte protein band 4.1-like 2	NM_013511	GO:0008360 // GO:0030036 // GO:0030866	regulation of cell shape // actin cytoskeleton organization and biogenesis // cortical actin cytoskeleton organization and biogenesis	inferred from sequence or structural similarity // inferred from sequence or structural similarity // inferred from electronic annotation	GO:0005737 // GO:0005856 // GO:0015629 // GO:0019898	cytoplasm // cytoskeleton // actin cytoskeleton // extrinsic to membrane	inferred from electronic annotation // inferred from electronic annotation // inferred from sequence or structural similarity // inferred from electronic annotation	GO:0003779 // GO:0005198 // GO:0005488 // GO:0008092 // GO:0030507	actin binding // structural molecule activity // binding // cytoskeletal protein binding // spectrin binding	inferred from sequence or structural similarity // inferred from electronic annotation // inferred from electronic annotation // inferred from electronic annotation // inferred from sequence or structural similarity	erythrocyte protein band 4.1-like 2	Epb4.1l2	NM_013511	25243321	Mm.306026	13822	10362245	+	AJ428901	10	25079713	GO:0030036 | GO:0008360 | GO:0030507 | GO:0003779 | GO:0015629
java.awt.Color[r=255,g=255,b=255]	10383943	NM_007968	Ewsr1	Ewing sarcoma breakpoint region 1	NM_007968	GO:0006350 // GO:0006355	"transcription // regulation of transcription, DNA-dependent "	inferred from electronic annotation // inferred from electronic annotation	GO:0005622 // GO:0005634 // GO:0005737	intracellular // nucleus // cytoplasm	inferred from electronic annotation // inferred from direct assay // inferred from electronic annotation	GO:0000166 // GO:0003676 // GO:0003723 // GO:0005516 // GO:0008270 // GO:0046872	nucleotide binding // nucleic acid binding // RNA binding // calmodulin binding // zinc ion binding // metal ion binding	inferred from electronic annotation // inferred from electronic annotation // inferred from electronic annotation // inferred from electronic annotation // inferred from electronic annotation // inferred from electronic annotation	Ewing sarcoma breakpoint region 1	Ewsr1	NM_007968	4999080	Mm.142822	14030	10383943	-	BC068226	11	4969691	GO:0005634
java.awt.Color[r=255,g=255,b=255]	10465895	ENSMUST00000025567	Fads2	"fatty acid desaturase 2 (Fads2), mRNA "	ENSMUST00000025567	GO:0006118 // GO:0006629 // GO:0006633 // GO:0006810 // GO:0008610	electron transport // lipid metabolic process // fatty acid biosynthetic process // transport // lipid biosynthetic process	inferred from electronic annotation // inferred from electronic annotation // inferred from electronic annotation // inferred from electronic annotation // inferred from electronic annotation	GO:0005624 // GO:0005783 // GO:0016020 // GO:0016021	membrane fraction // endoplasmic reticulum // membrane // integral to membrane	traceable author statement // inferred from electronic annotation // inferred from electronic annotation // inferred from reviewed computational analysis	GO:0004768 // GO:0005506 // GO:0016491 // GO:0016717 // GO:0020037 // GO:0046914	"stearoyl-CoA 9-desaturase activity // iron ion binding // oxidoreductase activity // oxidoreductase activity, acting on paired donors, with oxidation of a pair of donors resulting in the reduction of molecular oxygen to two molecules of water // heme binding // transition metal ion binding "	inferred from direct assay // inferred from electronic annotation // inferred from electronic annotation // inferred from electronic annotation // inferred from electronic annotation // inferred from electronic annotation	fatty acid desaturase 2	Fads2	NM_019699	10257902	Mm.38901	56473	10465895	-	AF126798	19	10137270	GO:0004768 | GO:0005624
java.awt.Color[r=255,g=255,b=255]	10605256	NM_010227	Flna	"filamin, alpha "	NM_010227	GO:0045022	early endosome to late endosome transport	inferred from direct assay	GO:0005737 // GO:0005802 // GO:0005856	cytoplasm // trans-Golgi network // cytoskeleton	inferred from electronic annotation // inferred from direct assay // inferred from electronic annotation	GO:0003779 // GO:0003779 // GO:0005080 // GO:0005515	actin binding // actin binding // protein kinase C binding // protein binding	inferred from reviewed computational analysis // traceable author statement // inferred from direct assay // inferred from physical interaction	filamin, alpha	Flna	NM_010227	71491775	Mm.295533	192176	10605256	-	NM_010227	X	71468802	GO:0003779 | GO:0005080 | GO:0005515 | GO:0045022 | GO:0005802
java.awt.Color[r=255,g=255,b=255]	10397346	NM_010234	Fos	FBJ osteosarcoma oncogene	NM_010234	GO:0006355 // GO:0006355 // GO:0007399 // GO:0009987 // GO:0051726	"regulation of transcription, DNA-dependent // regulation of transcription, DNA-dependent // nervous system development // cellular process // regulation of cell cycle "	inferred from direct assay // inferred from mutant phenotype // inferred from mutant phenotype // inferred from electronic annotation // inferred from electronic annotation	GO:0005634 // GO:0005634 // GO:0005634 // GO:0005667	nucleus // nucleus // nucleus // transcription factor complex	inferred by curator // inferred from direct assay // inferred from sequence or structural similarity // inferred from direct assay	GO:0003677 // GO:0003700 // GO:0003700 // GO:0043565 // GO:0046983	DNA binding // transcription factor activity // transcription factor activity // sequence-specific DNA binding // protein dimerization activity	inferred from direct assay // inferred from direct assay // inferred from mutant phenotype // inferred from electronic annotation // inferred from electronic annotation	FBJ osteosarcoma oncogene	Fos	NM_010234	86818219	Mm.246513	14281	10397346	+	BC029814	12	86814851	GO:0007399 | GO:0003677 | GO:0003700 | GO:0042493 | GO:0006355 | GO:0005667 | GO:0005634
java.awt.Color[r=255,g=255,b=255]	10560481	NM_008036	Fosb	FBJ osteosarcoma oncogene B	NM_008036	GO:0006355 // GO:0009987 // GO:0051726	"regulation of transcription, DNA-dependent // cellular process // regulation of cell cycle "	inferred from electronic annotation // inferred from electronic annotation // inferred from electronic annotation	GO:0005622 // GO:0005634	intracellular // nucleus	inferred from electronic annotation // inferred from electronic annotation	GO:0003677 // GO:0003700 // GO:0043565 // GO:0046983	DNA binding // transcription factor activity // sequence-specific DNA binding // protein dimerization activity	inferred from direct assay // inferred from electronic annotation // inferred from electronic annotation // inferred from electronic annotation	FBJ osteosarcoma oncogene B	Fosb	NM_008036	19895394	Mm.248335	14282	10560481	-	BC132064	7	19888045	GO:0003677
java.awt.Color[r=255,g=255,b=255]	10461402	NM_010239	Fth1	ferritin heavy chain 1	NM_010239	GO:0006826 // GO:0006879	iron ion transport // cellular iron ion homeostasis	inferred from electronic annotation // inferred from electronic annotation	---	---	---	GO:0004322 // GO:0005488 // GO:0005506 // GO:0008199 // GO:0016491 // GO:0046872	ferroxidase activity // binding // iron ion binding // ferric iron binding // oxidoreductase activity // metal ion binding	inferred from electronic annotation // inferred from electronic annotation // inferred from electronic annotation // inferred from electronic annotation // inferred from electronic annotation // inferred from electronic annotation	ferritin heavy chain 1	Fth1	NM_010239	10059583	Mm.1776	14319	10461402	+	J03941	19	10057193	NA
java.awt.Color[r=255,g=255,b=255]	10563295	NM_010240	Ftl1	ferritin light chain 1	NM_010240	GO:0006826 // GO:0006879	iron ion transport // cellular iron ion homeostasis	inferred from electronic annotation // inferred from electronic annotation	---	---	---	GO:0005488 // GO:0005506 // GO:0008199 // GO:0046872	binding // iron ion binding // ferric iron binding // metal ion binding	inferred from electronic annotation // inferred from electronic annotation // inferred from electronic annotation // inferred from electronic annotation	ferritin light chain 2 | predicted gene, EG665937 | ferritin light chain 1	EG665937 | Ftl2 | Ftl1	NM_010240 | NM_008049	52715256	Mm.472710	665937 | 14325 | 14337	10563295	-	BC150761	7	52713314	NA
java.awt.Color[r=255,g=255,b=255]	10406198	NM_008049	Ftl2	ferritin light chain 2	NM_008049	GO:0006826 // GO:0006879	iron ion transport // cellular iron ion homeostasis	inferred from electronic annotation // inferred from electronic annotation	---	---	---	GO:0005488 // GO:0005506 // GO:0008199 // GO:0046872	binding // iron ion binding // ferric iron binding // metal ion binding	inferred from electronic annotation // inferred from electronic annotation // inferred from electronic annotation // inferred from electronic annotation	predicted gene, EG665937 | ferritin light chain 2 | ferritin light chain 1	EG665937 | Ftl2 | Ftl1	XM_904376 | XM_486478 | NM_010240 | NM_008049	74544807	Mm.472710	665937 | 14325 | 14337	10406198	+	BC150761	13	74543865	NA
java.awt.Color[r=255,g=255,b=255]	10447591	NM_008049	Ftl2	ferritin light chain 2	NM_008049	GO:0006826 // GO:0006879	iron ion transport // cellular iron ion homeostasis	inferred from electronic annotation // inferred from electronic annotation	---	---	---	GO:0005488 // GO:0005506 // GO:0008199 // GO:0046872	binding // iron ion binding // ferric iron binding // metal ion binding	inferred from electronic annotation // inferred from electronic annotation // inferred from electronic annotation // inferred from electronic annotation	ferritin light chain 2 | predicted gene, EG665937 | ferritin light chain 1	EG665937 | Ftl2 | Ftl1	NM_010240 | NM_008049	6132405	Mm.472710	665937 | 14325 | 14337	10447591	-	BC150761	17	6131836	NA
java.awt.Color[r=255,g=255,b=255]	10508069	NM_008049	Ftl2	ferritin light chain 2	NM_008049	GO:0006826 // GO:0006879	iron ion transport // cellular iron ion homeostasis	inferred from electronic annotation // inferred from electronic annotation	---	---	---	GO:0005488 // GO:0005506 // GO:0008199 // GO:0046872	binding // iron ion binding // ferric iron binding // metal ion binding	inferred from electronic annotation // inferred from electronic annotation // inferred from electronic annotation // inferred from electronic annotation	ferritin light chain 2 | predicted gene, EG665937 | ferritin light chain 1	EG665937 | Ftl2 | Ftl1	XM_904376 | XM_486478 | NM_010240 | NM_008049	125182245	Mm.472710	665937 | 14325 | 14337	10508069	+	BC150761	4	125181323	NA
java.awt.Color[r=255,g=255,b=255]	10496892	NM_057172	Fubp1	far upstream element (FUSE) binding protein 1	NM_057172	GO:0006350 // GO:0006355	"transcription // regulation of transcription, DNA-dependent "	inferred from electronic annotation // inferred from electronic annotation	GO:0005634	nucleus	inferred from electronic annotation	GO:0003677 // GO:0003723	DNA binding // RNA binding	inferred from electronic annotation // inferred from electronic annotation	far upstream element (FUSE) binding protein 1	Fubp1	NM_057172	151899790	Mm.278922	51886	10496892	+	BC014763	3	151873454	NA
java.awt.Color[r=255,g=255,b=255]	10407993	NM_001080387	Fusip1	FUS interacting protein (serine-arginine rich) 1	NM_001080387	GO:0000244 // GO:0000245 // GO:0000395 // GO:0006376 // GO:0006397 // GO:0006406 // GO:0008380 // GO:0016482 // GO:0045449 // GO:0048025	"assembly of spliceosomal tri-snRNP // spliceosome assembly // nuclear mRNA 5'-splice site recognition // mRNA splice site selection // mRNA processing // mRNA export from nucleus // RNA splicing // cytoplasmic transport // regulation of transcription // negative regulation of nuclear mRNA splicing, via spliceosome "	inferred from reviewed computational analysis // inferred from reviewed computational analysis // inferred from reviewed computational analysis // inferred from reviewed computational analysis // inferred from electronic annotation // non-traceable author statement // inferred from electronic annotation // inferred from direct assay // non-traceable author statement // inferred from direct assay	GO:0005634 // GO:0005654 // GO:0005737	nucleus // nucleoplasm // cytoplasm	inferred from electronic annotation // inferred from direct assay // inferred from reviewed computational analysis	GO:0000166 // GO:0003676 // GO:0003723 // GO:0005515 // GO:0031202 // GO:0050733 // GO:0051082	"nucleotide binding // nucleic acid binding // RNA binding // protein binding // RNA splicing factor activity, transesterification mechanism // RS domain binding // unfolded protein binding "	inferred from electronic annotation // inferred from electronic annotation // inferred from electronic annotation // inferred from reviewed computational analysis // inferred from direct assay // inferred from reviewed computational analysis // non-traceable author statement	FUS interacting protein (serine-arginine rich) 1	Fusip1	NM_001080387	20087672	Mm.10229	14105	10407993	-	BC083082	13	20086890	GO:0031202 | GO:0005654 | GO:0051082 | GO:0006376 | GO:0016482 | GO:0045449 | GO:0006406 | GO:0003723 | GO:0048025
java.awt.Color[r=255,g=255,b=255]	10417617	BC093508	Gapdh	glyceraldehyde-3-phosphate dehydrogenase	BC093508	GO:0006006 // GO:0006096	glucose metabolic process // glycolysis	inferred from electronic annotation // inferred from electronic annotation	GO:0005737 // GO:0005739	cytoplasm // mitochondrion	inferred from direct assay // inferred from direct assay	GO:0004365 // GO:0008943 // GO:0016491 // GO:0051287	glyceraldehyde-3-phosphate dehydrogenase (phosphorylating) activity // glyceraldehyde-3-phosphate dehydrogenase activity // oxidoreductase activity // NAD binding	inferred from electronic annotation // inferred from electronic annotation // inferred from electronic annotation // inferred from electronic annotation	predicted gene, 100041325 | predicted gene, 100040109 | predicted gene, 100039840 | glyceraldehyde-3-phosphate dehydrogenase pseudogene | glyceraldehyde-3-phosphate dehydrogenase | predicted gene, OTTMUSG00000002187 | predicted gene, ENSMUSG00000072451 | predicted gene, ENSMUSG00000072432 | predicted gene, 100040053 | predicted gene, OTTMUSG00000005227 | predicted gene, 100042148 | predicted gene…	100040109 | LOC100047352 | LOC674958 | LOC100039762 | ENSMUSG00000070025 | EG666891 | LOC100045908 | Gapdh | 100043724 | ENSMUSG00000072451 | 100039840 | LOC100048329 | ENSMUSG00000072432 | LOC100044454 | OTTMUSG00000002187 | ENSMUSG00000070490 | 100042148 | EG433184 | 100041325 | OTTMUSG00000005227 | 100041204 | LOC100044981 | 100040053	XM_001472534 | XR_033379 | XR_031059 | XM_484732 | XR_034475 | XR_005028 | XR_032037 | XM_001472922 | XR_032307 | XR_034319 | XM_001472260 | XR_030565 | XR_031516 | XM_001479851 | XM_001479920 | XR_031712 | XM_001473623 | XM_001473443 | XM_001480150 | XM_001475187	12114447	NA	100040109 | 100048329 | 100101481 | 433184 | 100042746 | 100047352 | 100043724 | 100045908 | 666891 | 100039840 | 100042349 | 100040634 | 100044981 | 665922 | 100042148 | 100039229 | 100039762 | 100044454 | 100041325 | 674958 | 100041204 | 14433 | 100040053	10417617	-	BC083149	14	12113446	GO:0005737 | GO:0005739 | GO:0005515 | GO:0007275 | GO:0004365
java.awt.Color[r=255,g=255,b=255]	10481344	NM_008084	Gapdh	glyceraldehyde-3-phosphate dehydrogenase	NM_008084	GO:0006006 // GO:0006096	glucose metabolic process // glycolysis	inferred from electronic annotation // inferred from electronic annotation	GO:0005737 // GO:0005739	cytoplasm // mitochondrion	inferred from direct assay // inferred from direct assay	GO:0004365 // GO:0008943 // GO:0016491 // GO:0051287	glyceraldehyde-3-phosphate dehydrogenase (phosphorylating) activity // glyceraldehyde-3-phosphate dehydrogenase activity // oxidoreductase activity // NAD binding	inferred from electronic annotation // inferred from electronic annotation // inferred from electronic annotation // inferred from electronic annotation	predicted gene, 100041325 | predicted gene, 100040109 | glyceraldehyde-3-phosphate dehydrogenase | predicted gene, ENSMUSG00000072451 | predicted gene, 100040053 | predicted gene, OTTMUSG00000005227 | predicted gene, ENSMUSG00000070025 | predicted gene, ENSMUSG00000070490	100040109 | ENSMUSG00000070025 | Gapdh | ENSMUSG00000072451 | ENSMUSG00000070490 | 100041325 | OTTMUSG00000005227 | 100040053	NM_008084 | XR_032596 | XR_031548	28790191	Mm.304088	100040109 | 100101481 | 100042746 | 100042349 | 100040634 | 100041325 | 14433 | 100040053	10481344	-	BC083149	2	28788926	GO:0005737 | GO:0005739 | GO:0005515 | GO:0007275 | GO:0004365
java.awt.Color[r=255,g=255,b=255]	10498405	BC093508	Gapdh	glyceraldehyde-3-phosphate dehydrogenase	BC093508	GO:0006006 // GO:0006096	glucose metabolic process // glycolysis	inferred from electronic annotation // inferred from electronic annotation	GO:0005737 // GO:0005739	cytoplasm // mitochondrion	inferred from direct assay // inferred from direct assay	GO:0004365 // GO:0008943 // GO:0016491 // GO:0051287	glyceraldehyde-3-phosphate dehydrogenase (phosphorylating) activity // glyceraldehyde-3-phosphate dehydrogenase activity // oxidoreductase activity // NAD binding	inferred from electronic annotation // inferred from electronic annotation // inferred from electronic annotation // inferred from electronic annotation	glyceraldehyde-3-phosphate dehydrogenase | predicted gene, ENSMUSG00000073212	Gapdh | ENSMUSG00000073212	NA	61266783	Mm.304088	433845 | 14433	10498405	-	BC092267	3	61265781	GO:0005737 | GO:0005739 | GO:0005515 | GO:0007275 | GO:0004365
java.awt.Color[r=255,g=255,b=255]	10368612	BC093508	Gapdh	glyceraldehyde-3-phosphate dehydrogenase	BC093508	GO:0006006 // GO:0006096	glucose metabolic process // glycolysis	inferred from electronic annotation // inferred from electronic annotation	GO:0005737 // GO:0005739	cytoplasm // mitochondrion	inferred from direct assay // inferred from direct assay	GO:0004365 // GO:0008943 // GO:0016491 // GO:0051287	glyceraldehyde-3-phosphate dehydrogenase (phosphorylating) activity // glyceraldehyde-3-phosphate dehydrogenase activity // oxidoreductase activity // NAD binding	inferred from electronic annotation // inferred from electronic annotation // inferred from electronic annotation // inferred from electronic annotation	glyceraldehyde-3-phosphate dehydrogenase	Gapdh	XR_032307	33529304	Mm.343110	14433	10368612	-	BC083149	10	33528303	GO:0005737 | GO:0005739 | GO:0005515 | GO:0007275 | GO:0004365
java.awt.Color[r=255,g=255,b=255]	10384552	NM_008084	Gapdh	glyceraldehyde-3-phosphate dehydrogenase	NM_008084	GO:0006006 // GO:0006096	glucose metabolic process // glycolysis	inferred from electronic annotation // inferred from electronic annotation	GO:0005737 // GO:0005739	cytoplasm // mitochondrion	inferred from direct assay // inferred from direct assay	GO:0004365 // GO:0008943 // GO:0016491 // GO:0051287	glyceraldehyde-3-phosphate dehydrogenase (phosphorylating) activity // glyceraldehyde-3-phosphate dehydrogenase activity // oxidoreductase activity // NAD binding	inferred from electronic annotation // inferred from electronic annotation // inferred from electronic annotation // inferred from electronic annotation	predicted gene, 100041325 | predicted gene, 100039840 | predicted gene, 100040109 | glyceraldehyde-3-phosphate dehydrogenase | predicted gene, ENSMUSG00000072451 | predicted gene, ENSMUSG00000070025 | predicted gene, 100040053 | predicted gene, OTTMUSG00000005227 | similar to Glyceraldehyde-3-phosphate dehydrogenase (GAPDH) | predicted gene, ENSMUSG00000070490	100040109 | ENSMUSG00000070025 | 100041325 | Gapdh | ENSMUSG00000072451 | 100039840 | OTTMUSG00000005227 | LOC100046480 | ENSMUSG00000070490 | 100040053	NM_008084 | XR_032650 | XR_032596 | XR_032192 | XM_001479920 | XR_031548 | XM_001473623	20236016	Mm.304088	100040109 | 100101481 | 100046480 | 100042746 | 100041325 | 100039840 | 100042349 | 14433 | 100040634 | 100040053	10384552	-	BC082592	11	20235015	GO:0005737 | GO:0005739 | GO:0005515 | GO:0007275 | GO:0004365
java.awt.Color[r=255,g=255,b=255]	10386947	BC093508	Gapdh	glyceraldehyde-3-phosphate dehydrogenase	BC093508	GO:0006006 // GO:0006096	glucose metabolic process // glycolysis	inferred from electronic annotation // inferred from electronic annotation	GO:0005737 // GO:0005739	cytoplasm // mitochondrion	inferred from direct assay // inferred from direct assay	GO:0004365 // GO:0008943 // GO:0016491 // GO:0051287	glyceraldehyde-3-phosphate dehydrogenase (phosphorylating) activity // glyceraldehyde-3-phosphate dehydrogenase activity // oxidoreductase activity // NAD binding	inferred from electronic annotation // inferred from electronic annotation // inferred from electronic annotation // inferred from electronic annotation	glyceraldehyde-3-phosphate dehydrogenase	Gapdh	XR_030884 | XM_001472531 | XR_034007 | XR_030868 | XR_032192 | XR_002082 | XR_033387 | XR_032886 | XR_031903 | XM_001487781 | XR_031113 | XM_001473650 | XR_033516	63126555	Mm.304088	14433	10386947	-	BC092267	11	63126268	GO:0005737 | GO:0005739 | GO:0005515 | GO:0007275 | GO:0004365
java.awt.Color[r=255,g=255,b=255]	10423180	NM_008084	Gapdh	glyceraldehyde-3-phosphate dehydrogenase	NM_008084	GO:0006006 // GO:0006096	glucose metabolic process // glycolysis	inferred from electronic annotation // inferred from electronic annotation	GO:0005737 // GO:0005739	cytoplasm // mitochondrion	inferred from direct assay // inferred from direct assay	GO:0004365 // GO:0008943 // GO:0016491 // GO:0051287	glyceraldehyde-3-phosphate dehydrogenase (phosphorylating) activity // glyceraldehyde-3-phosphate dehydrogenase activity // oxidoreductase activity // NAD binding	inferred from electronic annotation // inferred from electronic annotation // inferred from electronic annotation // inferred from electronic annotation	predicted gene, 100041325 | predicted gene, 100039840 | predicted gene, 100040109 | glyceraldehyde-3-phosphate dehydrogenase pseudogene | glyceraldehyde-3-phosphate dehydrogenase | predicted gene, ENSMUSG00000072451 | predicted gene, 100040053 | predicted gene, OTTMUSG00000005227 | predicted gene, 100043724 | predicted gene, 100041204 | predicted gene, ENSMUSG00000070025 | predicted gene, ENSMUSG…	100040109 | LOC100039762 | ENSMUSG00000070025 | LOC100045908 | Gapdh | 100043724 | ENSMUSG00000072451 | 100039840 | ENSMUSG00000070490 | 100041325 | ENSMUSG00000073212 | OTTMUSG00000005227 | 100041204 | 100040053	NM_008084 | XR_032596 | XR_032192 | XM_001479851 | XR_031548	12505842	Mm.465013	433845 | 100040109 | 100101481 | 100042746 | 100043724 | 100045908 | 100039840 | 100042349 | 100040634 | 100039762 | 100041325 | 100041204 | 14433 | 100040053	10423180	+	AK218066	15	12504602	GO:0005737 | GO:0005739 | GO:0005515 | GO:0007275 | GO:0004365
java.awt.Color[r=255,g=255,b=255]	10480032	NM_008084	Gapdh	glyceraldehyde-3-phosphate dehydrogenase	NM_008084	GO:0006006 // GO:0006096	glucose metabolic process // glycolysis	inferred from electronic annotation // inferred from electronic annotation	GO:0005737 // GO:0005739	cytoplasm // mitochondrion	inferred from direct assay // inferred from direct assay	GO:0004365 // GO:0008943 // GO:0016491 // GO:0051287	glyceraldehyde-3-phosphate dehydrogenase (phosphorylating) activity // glyceraldehyde-3-phosphate dehydrogenase activity // oxidoreductase activity // NAD binding	inferred from electronic annotation // inferred from electronic annotation // inferred from electronic annotation // inferred from electronic annotation	predicted gene, 100041325 | predicted gene, 672572 | predicted gene, 100040109 | predicted gene, 100039840 | predicted gene, EG668275 | glyceraldehyde-3-phosphate dehydrogenase pseudogene | glyceraldehyde-3-phosphate dehydrogenase | predicted gene, OTTMUSG00000002187 | predicted gene, ENSMUSG00000072451 | predicted gene, 100040053 | predicted gene, EG666342 | predicted gene, OTTMUSG00000005227 | …	100040109 | LOC100047352 | EG666430 | LOC674958 | 672572 | ENSMUSG00000073737 | LOC100039762 | EG668275 | ENSMUSG00000070025 | EG666891 | LOC100045908 | Gapdh | 100043724 | EG666342 | ENSMUSG00000072451 | 100039840 | LOC100048329 | EG435292 | 100039556 | LOC100044454 | OTTMUSG00000002187 | ENSMUSG00000070490 | 100041236 | 100042148 | OTTMUSG00000015745 | EG433184 | 100041325 | ENSMUSG00000073212 …	XR_030920 | NM_008084 | XR_033379 | XR_031059 | XM_484732 | XR_034475 | XR_032037 | XR_030953 | XR_034987 | XR_032307 | XR_034319 | XR_031766 | XM_001472260 | XR_030565 | XR_032596 | XR_032345 | XM_986164 | XR_032192 | XR_031516 | XR_031176 | XR_033387 | XR_034973 | XM_001476020 | XM_001479920 | XR_031376 | XR_033200 | XR_031418 | XR_033212 | XR_034572 | XR_031712 | XR_034673 | XR_031113 | XR_032…	11331658	Mm.304088	433845 | 100040109 | 100048329 | 672572 | 100101481 | 433184 | 100042746 | 100047352 | 100043724 | 100045908 | 666891 | 100039840 | 100039959 | 100039556 | 100042349 | 100040634 | 100044981 | 665922 | 100041236 | 100042148 | 100039762 | 100044454 | 435292 | 666342 | 100041325 | 667048 | 674958 | 100041204 | 14433 | 666430 | 668275 | 100040053	10480032	-	BC083149	2	11330657	GO:0005737 | GO:0005739 | GO:0005515 | GO:0007275 | GO:0004365
java.awt.Color[r=255,g=255,b=255]	10496626	NM_008084	Gapdh	glyceraldehyde-3-phosphate dehydrogenase	NM_008084	GO:0006006 // GO:0006096	glucose metabolic process // glycolysis	inferred from electronic annotation // inferred from electronic annotation	GO:0005737 // GO:0005739	cytoplasm // mitochondrion	inferred from direct assay // inferred from direct assay	GO:0004365 // GO:0008943 // GO:0016491 // GO:0051287	glyceraldehyde-3-phosphate dehydrogenase (phosphorylating) activity // glyceraldehyde-3-phosphate dehydrogenase activity // oxidoreductase activity // NAD binding	inferred from electronic annotation // inferred from electronic annotation // inferred from electronic annotation // inferred from electronic annotation	predicted gene, 100041325 | predicted gene, 672572 | predicted gene, 100040109 | predicted gene, 100039840 | glyceraldehyde-3-phosphate dehydrogenase pseudogene | glyceraldehyde-3-phosphate dehydrogenase | predicted gene, OTTMUSG00000002187 | predicted gene, ENSMUSG00000072451 | predicted gene, ENSMUSG00000072432 | predicted gene, 100040053 | predicted gene, OTTMUSG00000001062 | predicted gene, E…	100040109 | EG666430 | LOC674958 | 672572 | ENSMUSG00000073737 | LOC100039762 | ENSMUSG00000070025 | EG666891 | LOC100045908 | Gapdh | 100043724 | EG666342 | ENSMUSG00000072451 | 100039840 | LOC100048329 | EG435292 | 100039556 | ENSMUSG00000072432 | LOC100044454 | EG667891 | OTTMUSG00000002187 | ENSMUSG00000070490 | 100041236 | 100042148 | 100042375 | OTTMUSG00000001062 | EG638833 | EG433184 | 10…	XR_032746 | NM_008084 | XM_001472534 | XR_033379 | XM_001477881 | XR_031059 | XM_484732 | XR_034475 | XR_005028 | XR_032037 | XR_030953 | XM_001472922 | XR_032307 | XR_034319 | XR_031766 | XM_001472260 | XR_030565 | XR_032596 | XR_032345 | XM_986164 | XR_032192 | XR_031516 | XR_033387 | XR_034973 | XM_001476020 | XM_001479851 | XM_001479920 | XR_031548 | XR_031376 | XR_033200 | XR_031418 | XR_033…	142626576	Mm.304088	241765 | 433845 | 100040109 | 667891 | 100048329 | 672572 | 668192 | 100101481 | 433184 | 100042746 | 100043724 | 100045908 | 666891 | 100039840 | 100039959 | 100039556 | 100042349 | 100040634 | 100044981 | 665922 | 100041236 | 100042148 | 100039229 | 100042375 | 100039762 | 100044454 | 435292 | 666342 | 638833 | 100041325 | 674958 | 100041204 | 14433 | 666430 | 100040053	10496626	+	BC083149	3	142625575	GO:0005737 | GO:0005739 | GO:0005515 | GO:0007275 | GO:0004365
java.awt.Color[r=255,g=255,b=255]	10501857	NM_008084	Gapdh	glyceraldehyde-3-phosphate dehydrogenase	NM_008084	GO:0006006 // GO:0006096	glucose metabolic process // glycolysis	inferred from electronic annotation // inferred from electronic annotation	GO:0005737 // GO:0005739	cytoplasm // mitochondrion	inferred from direct assay // inferred from direct assay	GO:0004365 // GO:0008943 // GO:0016491 // GO:0051287	glyceraldehyde-3-phosphate dehydrogenase (phosphorylating) activity // glyceraldehyde-3-phosphate dehydrogenase activity // oxidoreductase activity // NAD binding	inferred from electronic annotation // inferred from electronic annotation // inferred from electronic annotation // inferred from electronic annotation	predicted gene, 100041325 | predicted gene, 672572 | predicted gene, 100040109 | predicted gene, 100039840 | glyceraldehyde-3-phosphate dehydrogenase pseudogene | glyceraldehyde-3-phosphate dehydrogenase | predicted gene, OTTMUSG00000002187 | predicted gene, ENSMUSG00000072451 | predicted gene, ENSMUSG00000072432 | predicted gene, 100040053 | predicted gene, OTTMUSG00000001062 | predicted gene, E…	100040109 | EG666430 | LOC674958 | 672572 | ENSMUSG00000073737 | LOC100039762 | ENSMUSG00000070025 | EG666891 | LOC100045908 | Gapdh | 100043724 | EG666342 | ENSMUSG00000072451 | 100039840 | LOC100048329 | EG435292 | 100039556 | ENSMUSG00000072432 | LOC100044454 | EG667891 | OTTMUSG00000002187 | ENSMUSG00000070490 | 100041236 | 100042148 | OTTMUSG00000001062 | EG433184 | 100041325 | ENSMUSG000000…	XR_032746 | NM_008084 | XM_001472534 | XR_033379 | XM_001477881 | XR_031059 | XM_484732 | XM_001472531 | XR_034475 | XM_001476503 | XR_005028 | XR_032037 | XR_030953 | XR_032307 | XR_034319 | XR_031766 | XM_001472260 | XR_030565 | XR_032596 | XM_986164 | XR_032192 | XR_031516 | XR_033387 | XR_034973 | XM_001476020 | XM_001479851 | XM_001479920 | XR_031548 | XR_031376 | XR_033200 | XR_031418 | XR_…	121934114	Mm.304088	241765 | 433845 | 100040109 | 667891 | 100048329 | 672572 | 668192 | 100101481 | 433184 | 100042746 | 100043724 | 100045908 | 666891 | 100039840 | 100039959 | 100039556 | 100039258 | 100042349 | 100040634 | 100044981 | 665922 | 100041236 | 100042148 | 676923 | 100039229 | 100039762 | 100044454 | 435292 | 666342 | 100041748 | 100041325 | 674958 | 100041204 | 14433 | 666430 | 100040053	10501857	-	AK194274	3	121933113	GO:0005737 | GO:0005739 | GO:0005515 | GO:0007275 | GO:0004365
java.awt.Color[r=255,g=255,b=255]	10513181	NM_008084	Gapdh	glyceraldehyde-3-phosphate dehydrogenase	NM_008084	GO:0006006 // GO:0006096	glucose metabolic process // glycolysis	inferred from electronic annotation // inferred from electronic annotation	GO:0005737 // GO:0005739	cytoplasm // mitochondrion	inferred from direct assay // inferred from direct assay	GO:0004365 // GO:0008943 // GO:0016491 // GO:0051287	glyceraldehyde-3-phosphate dehydrogenase (phosphorylating) activity // glyceraldehyde-3-phosphate dehydrogenase activity // oxidoreductase activity // NAD binding	inferred from electronic annotation // inferred from electronic annotation // inferred from electronic annotation // inferred from electronic annotation	predicted gene, 100041325 | predicted gene, 100039840 | predicted gene, 100040109 | glyceraldehyde-3-phosphate dehydrogenase pseudogene | glyceraldehyde-3-phosphate dehydrogenase | predicted gene, ENSMUSG00000072451 | predicted gene, ENSMUSG00000072432 | predicted gene, 100040053 | predicted gene, OTTMUSG00000005227 | predicted gene, 100043724 | similar to glyceraldehyde-3-phosphate dehydrogenase…	100040109 | LOC674958 | LOC100039762 | ENSMUSG00000070025 | EG666891 | LOC100045908 | Gapdh | 100043724 | ENSMUSG00000072451 | 100039840 | 100039556 | ENSMUSG00000072432 | ENSMUSG00000070490 | 100041236 | 100041325 | ENSMUSG00000073212 | OTTMUSG00000005227 | 100041204 | 100040053	NM_008084 | XM_001472534 | XR_032037 | XR_032596 | XM_001476020 | XM_001479851 | XM_001479920 | XR_031548 | XR_031376 | XR_031712 | XM_001475187	57384887	Mm.304088	433845 | 100040109 | 100101481 | 100042746 | 100043724 | 100045908 | 666891 | 100039840 | 100039556 | 100042349 | 100040634 | 100041236 | 100039229 | 100039762 | 100041325 | 674958 | 100041204 | 14433 | 100040053	10513181	-	BC083149	4	57383616	GO:0005737 | GO:0005739 | GO:0005515 | GO:0007275 | GO:0004365
java.awt.Color[r=255,g=255,b=255]	10514368	NM_008084	Gapdh	glyceraldehyde-3-phosphate dehydrogenase	NM_008084	GO:0006006 // GO:0006096	glucose metabolic process // glycolysis	inferred from electronic annotation // inferred from electronic annotation	GO:0005737 // GO:0005739	cytoplasm // mitochondrion	inferred from direct assay // inferred from direct assay	GO:0004365 // GO:0008943 // GO:0016491 // GO:0051287	glyceraldehyde-3-phosphate dehydrogenase (phosphorylating) activity // glyceraldehyde-3-phosphate dehydrogenase activity // oxidoreductase activity // NAD binding	inferred from electronic annotation // inferred from electronic annotation // inferred from electronic annotation // inferred from electronic annotation	predicted gene, 100041325 | predicted gene, 100039840 | predicted gene, 100040109 | glyceraldehyde-3-phosphate dehydrogenase pseudogene | glyceraldehyde-3-phosphate dehydrogenase | predicted gene, ENSMUSG00000072451 | predicted gene, 100040053 | predicted gene, OTTMUSG00000005227 | predicted gene, 100043724 | predicted gene, 100041204 | predicted gene, ENSMUSG00000070025 | predicted gene, ENSMUSG…	100040109 | LOC100039762 | ENSMUSG00000070025 | LOC100045908 | Gapdh | 100043724 | ENSMUSG00000072451 | 100039840 | ENSMUSG00000070490 | 100041325 | ENSMUSG00000073212 | OTTMUSG00000005227 | 100041204 | 100040053	NM_008084 | XR_032307 | XR_032596 | XR_032192 | XM_001479851 | XR_031548	91519418	Mm.465013	433845 | 100040109 | 100101481 | 100042746 | 100043724 | 100045908 | 100039840 | 100042349 | 100040634 | 100039762 | 100041325 | 100041204 | 14433 | 100040053	10514368	-	AK218066	4	91518162	GO:0005737 | GO:0005739 | GO:0005515 | GO:0007275 | GO:0004365
java.awt.Color[r=255,g=255,b=255]	10523354	NM_008084	Gapdh	glyceraldehyde-3-phosphate dehydrogenase	NM_008084	GO:0006006 // GO:0006096	glucose metabolic process // glycolysis	inferred from electronic annotation // inferred from electronic annotation	GO:0005737 // GO:0005739	cytoplasm // mitochondrion	inferred from direct assay // inferred from direct assay	GO:0004365 // GO:0008943 // GO:0016491 // GO:0051287	glyceraldehyde-3-phosphate dehydrogenase (phosphorylating) activity // glyceraldehyde-3-phosphate dehydrogenase activity // oxidoreductase activity // NAD binding	inferred from electronic annotation // inferred from electronic annotation // inferred from electronic annotation // inferred from electronic annotation	predicted gene, 100041325 | predicted gene, 100040109 | glyceraldehyde-3-phosphate dehydrogenase | predicted gene, ENSMUSG00000072451 | predicted gene, 100040053 | predicted gene, OTTMUSG00000005227 | predicted gene, ENSMUSG00000070490	100040109 | Gapdh | ENSMUSG00000072451 | ENSMUSG00000070490 | 100041325 | OTTMUSG00000005227 | 100040053	NM_008084 | XR_032596 | XR_031548 | XM_001473623	96291734	Mm.304088	100040109 | 100101481 | 100042746 | 100042349 | 100041325 | 14433 | 100040053	10523354	+	BC083149	5	96290733	GO:0005737 | GO:0005739 | GO:0005515 | GO:0007275 | GO:0004365
java.awt.Color[r=255,g=255,b=255]	10528167	NM_008084	Gapdh	glyceraldehyde-3-phosphate dehydrogenase	NM_008084	GO:0006006 // GO:0006096	glucose metabolic process // glycolysis	inferred from electronic annotation // inferred from electronic annotation	GO:0005737 // GO:0005739	cytoplasm // mitochondrion	inferred from direct assay // inferred from direct assay	GO:0004365 // GO:0008943 // GO:0016491 // GO:0051287	glyceraldehyde-3-phosphate dehydrogenase (phosphorylating) activity // glyceraldehyde-3-phosphate dehydrogenase activity // oxidoreductase activity // NAD binding	inferred from electronic annotation // inferred from electronic annotation // inferred from electronic annotation // inferred from electronic annotation	predicted gene, 100041325 | predicted gene, 672572 | predicted gene, 100039840 | glyceraldehyde-3-phosphate dehydrogenase pseudogene | glyceraldehyde-3-phosphate dehydrogenase | predicted gene, ENSMUSG00000072451 | predicted gene, OTTMUSG00000014946 | predicted gene, ENSMUSG00000072432 | predicted gene, 100040053 | predicted gene, OTTMUSG00000005227 | predicted gene, 100042148 | predicted gene, 1…	LOC100047352 | 672572 | ENSMUSG00000073737 | LOC100039762 | ENSMUSG00000070025 | EG666891 | LOC100045908 | Gapdh | 100043724 | ENSMUSG00000072451 | 100039840 | LOC100048329 | ENSMUSG00000072432 | 100039556 | LOC100044454 | OTTMUSG00000014946 | ENSMUSG00000070490 | 100041236 | 100042148 | 100041325 | ENSMUSG00000073212 | OTTMUSG00000005227 | 100041204 | LOC100044981 | ENSMUSG00000070408 | 100040053	NM_008084 | XM_001472534 | XR_031059 | XM_001472531 | XR_034475 | XR_032037 | XR_032307 | XR_034319 | XM_001472260 | XR_030565 | XR_032596 | XM_001476020 | XM_001479851 | XM_001479920 | XR_031548 | XR_031376 | XR_033200 | XR_031418 | XM_001473623 | XM_001473443 | XM_001478412 | XM_001480150 | XM_001475187	13043434	Mm.304088	433845 | 100048329 | 672572 | 100101481 | 100042746 | 100047352 | 100043724 | 100045908 | 666891 | 100043349 | 100039840 | 100039959 | 100039556 | 100039258 | 100042349 | 100040634 | 100044981 | 100041236 | 100042148 | 100039229 | 100039762 | 100044454 | 100041325 | 100041204 | 14433 | 100040053	10528167	-	AK194274	5	13042433	GO:0005737 | GO:0005739 | GO:0005515 | GO:0007275 | GO:0004365
java.awt.Color[r=255,g=255,b=255]	10532027	NM_008084	Gapdh	glyceraldehyde-3-phosphate dehydrogenase	NM_008084	GO:0006006 // GO:0006096	glucose metabolic process // glycolysis	inferred from electronic annotation // inferred from electronic annotation	GO:0005737 // GO:0005739	cytoplasm // mitochondrion	inferred from direct assay // inferred from direct assay	GO:0004365 // GO:0008943 // GO:0016491 // GO:0051287	glyceraldehyde-3-phosphate dehydrogenase (phosphorylating) activity // glyceraldehyde-3-phosphate dehydrogenase activity // oxidoreductase activity // NAD binding	inferred from electronic annotation // inferred from electronic annotation // inferred from electronic annotation // inferred from electronic annotation	predicted gene, 100041325 | predicted gene, 100039840 | predicted gene, 100040109 | glyceraldehyde-3-phosphate dehydrogenase pseudogene | glyceraldehyde-3-phosphate dehydrogenase | predicted gene, ENSMUSG00000072451 | predicted gene, ENSMUSG00000072432 | predicted gene, 100040053 | predicted gene, OTTMUSG00000005227 | predicted gene, 100043724 | similar to glyceraldehyde-3-phosphate dehydrogenase…	100040109 | LOC674958 | LOC100039762 | ENSMUSG00000070025 | EG666891 | LOC100045908 | Gapdh | 100043724 | ENSMUSG00000072451 | 100039840 | LOC100048329 | 100039556 | ENSMUSG00000072432 | ENSMUSG00000070490 | 100041236 | 100041325 | ENSMUSG00000073212 | OTTMUSG00000005227 | 100041204 | LOC100044981 | 100040053	NM_008084 | XM_001472534 | XR_032037 | XR_034319 | XR_032596 | XR_032192 | XM_001476020 | XM_001479851 | XM_001479920 | XR_031548 | XR_031376 | XR_031418 | XR_031712 | XM_001473623 | XM_001473443 | XM_001475187	106292721	Mm.304088	433845 | 100040109 | 100048329 | 100101481 | 100042746 | 100043724 | 100045908 | 666891 | 100039840 | 100039556 | 100042349 | 100040634 | 100044981 | 100041236 | 100039229 | 100039762 | 100041325 | 674958 | 100041204 | 14433 | 100040053	10532027	-	BC085274	5	106291720	GO:0005737 | GO:0005739 | GO:0005515 | GO:0007275 | GO:0004365
java.awt.Color[r=255,g=255,b=255]	10545765	NM_008084	Gapdh	glyceraldehyde-3-phosphate dehydrogenase	NM_008084	GO:0006006 // GO:0006096	glucose metabolic process // glycolysis	inferred from electronic annotation // inferred from electronic annotation	GO:0005737 // GO:0005739	cytoplasm // mitochondrion	inferred from direct assay // inferred from direct assay	GO:0004365 // GO:0008943 // GO:0016491 // GO:0051287	glyceraldehyde-3-phosphate dehydrogenase (phosphorylating) activity // glyceraldehyde-3-phosphate dehydrogenase activity // oxidoreductase activity // NAD binding	inferred from electronic annotation // inferred from electronic annotation // inferred from electronic annotation // inferred from electronic annotation	predicted gene, 100041325 | predicted gene, 672572 | predicted gene, 100040109 | predicted gene, 100039840 | glyceraldehyde-3-phosphate dehydrogenase pseudogene | glyceraldehyde-3-phosphate dehydrogenase | predicted gene, OTTMUSG00000002187 | predicted gene, ENSMUSG00000072451 | predicted gene, ENSMUSG00000072432 | predicted gene, 100040053 | predicted gene, OTTMUSG00000001062 | predicted gene, E…	100040109 | EG666430 | LOC674958 | 672572 | LOC100039762 | ENSMUSG00000070025 | 100043560 | LOC100045908 | Gapdh | 100043724 | EG666342 | ENSMUSG00000072451 | 100039840 | LOC100048329 | EG435292 | 100039556 | ENSMUSG00000072432 | LOC100044454 | OTTMUSG00000002187 | ENSMUSG00000070490 | 100041236 | 100042148 | OTTMUSG00000001062 | EG638833 | EG433184 | 100041325 | ENSMUSG00000073212 | OTTMUSG00000…	XR_032746 | NM_008084 | XR_034681 | XM_001472534 | XR_033379 | XM_001477881 | XR_031059 | XM_484732 | XR_034475 | XM_001476503 | XR_005028 | XR_030953 | XM_001472922 | XR_032307 | XR_034319 | XR_031766 | XM_001472260 | XR_030565 | XR_032596 | XR_032345 | XM_986164 | XR_032192 | XR_031516 | XR_033387 | XR_034973 | XM_001476020 | XM_001479851 | XM_001479920 | XR_031548 | XR_031376 | XR_033200 | XR_…	83825374	Mm.304088	241765 | 433845 | 100040109 | 100048329 | 672572 | 668192 | 100101481 | 433184 | 100042746 | 100043560 | 100043724 | 100045908 | 100039840 | 100039556 | 100042349 | 100040634 | 100044981 | 665922 | 100041236 | 100042148 | 676923 | 100039229 | 100039762 | 100044454 | 435292 | 666342 | 638833 | 100041748 | 100041325 | 674958 | 100041204 | 14433 | 666430 | 100040053	10545765	-	BC083149	6	83824373	GO:0005737 | GO:0005739 | GO:0005515 | GO:0007275 | GO:0004365
java.awt.Color[r=255,g=255,b=255]	10547936	NM_008084	Gapdh	glyceraldehyde-3-phosphate dehydrogenase	NM_008084	GO:0006006 // GO:0006096	glucose metabolic process // glycolysis	inferred from electronic annotation // inferred from electronic annotation	GO:0005737 // GO:0005739	cytoplasm // mitochondrion	inferred from direct assay // inferred from direct assay	GO:0004365 // GO:0008943 // GO:0016491 // GO:0051287	glyceraldehyde-3-phosphate dehydrogenase (phosphorylating) activity // glyceraldehyde-3-phosphate dehydrogenase activity // oxidoreductase activity // NAD binding	inferred from electronic annotation // inferred from electronic annotation // inferred from electronic annotation // inferred from electronic annotation	predicted gene, 100041325 | predicted gene, 100040109 | glyceraldehyde-3-phosphate dehydrogenase | predicted gene, ENSMUSG00000072451 | predicted gene, 100040053 | predicted gene, OTTMUSG00000005227 | predicted gene, ENSMUSG00000070490	100040109 | Gapdh | ENSMUSG00000072451 | ENSMUSG00000070490 | 100041325 | OTTMUSG00000005227 | 100040053	NM_008084	125115623	Mm.465013	100040109 | 100101481 | 100042746 | 100042349 | 100041325 | 14433 | 100040053	10547936	-	AK178056	6	125111872	GO:0005737 | GO:0005739 | GO:0005515 | GO:0007275 | GO:0004365
java.awt.Color[r=255,g=255,b=255]	10553516	NM_008084	Gapdh	glyceraldehyde-3-phosphate dehydrogenase	NM_008084	GO:0006006 // GO:0006096	glucose metabolic process // glycolysis	inferred from electronic annotation // inferred from electronic annotation	GO:0005737 // GO:0005739	cytoplasm // mitochondrion	inferred from direct assay // inferred from direct assay	GO:0004365 // GO:0008943 // GO:0016491 // GO:0051287	glyceraldehyde-3-phosphate dehydrogenase (phosphorylating) activity // glyceraldehyde-3-phosphate dehydrogenase activity // oxidoreductase activity // NAD binding	inferred from electronic annotation // inferred from electronic annotation // inferred from electronic annotation // inferred from electronic annotation	predicted gene, 100041325 | predicted gene, 100039840 | predicted gene, 100040109 | glyceraldehyde-3-phosphate dehydrogenase pseudogene | glyceraldehyde-3-phosphate dehydrogenase | predicted gene, ENSMUSG00000072451 | predicted gene, 100040053 | predicted gene, OTTMUSG00000005227 | predicted gene, 100043724 | predicted gene, 100041204 | predicted gene, ENSMUSG00000070025 | predicted gene, ENSMUSG…	100040109 | LOC100039762 | ENSMUSG00000070025 | LOC100045908 | Gapdh | 100043724 | ENSMUSG00000072451 | 100039840 | ENSMUSG00000070490 | 100041325 | ENSMUSG00000073212 | OTTMUSG00000005227 | 100041204 | 100040053	NM_008084 | XR_032307 | XR_032596 | XR_032192 | XM_001479851 | XR_031548	59003275	Mm.465013	433845 | 100040109 | 100101481 | 100042746 | 100043724 | 100045908 | 100039840 | 100042349 | 100040634 | 100039762 | 100041325 | 100041204 | 14433 | 100040053	10553516	+	M32599	7	59002006	GO:0005737 | GO:0005739 | GO:0005515 | GO:0007275 | GO:0004365
java.awt.Color[r=255,g=255,b=255]	10565921	BC093508	Gapdh	glyceraldehyde-3-phosphate dehydrogenase	BC093508	GO:0006006 // GO:0006096	glucose metabolic process // glycolysis	inferred from electronic annotation // inferred from electronic annotation	GO:0005737 // GO:0005739	cytoplasm // mitochondrion	inferred from direct assay // inferred from direct assay	GO:0004365 // GO:0008943 // GO:0016491 // GO:0051287	glyceraldehyde-3-phosphate dehydrogenase (phosphorylating) activity // glyceraldehyde-3-phosphate dehydrogenase activity // oxidoreductase activity // NAD binding	inferred from electronic annotation // inferred from electronic annotation // inferred from electronic annotation // inferred from electronic annotation	predicted gene, 100041325 | glyceraldehyde-3-phosphate dehydrogenase | predicted gene, ENSMUSG00000072451 | predicted gene, 100040053 | predicted gene, OTTMUSG00000005227 | predicted gene, 100041204 | similar to Glyceraldehyde-3-phosphate dehydrogenase (GAPDH) | predicted gene, ENSMUSG00000070490	LOC100045908 | Gapdh | ENSMUSG00000072451 | ENSMUSG00000070490 | 100041325 | OTTMUSG00000005227 | 100041204 | 100040053	XR_032307 | XM_001478412	107910320	Mm.465013	100101481 | 100042746 | 100045908 | 100042349 | 100041325 | 100041204 | 14433 | 100040053	10565921	-	BC092267	7	107909319	GO:0005737 | GO:0005739 | GO:0005515 | GO:0007275 | GO:0004365
java.awt.Color[r=255,g=255,b=255]	10571876	NM_008084	Gapdh	glyceraldehyde-3-phosphate dehydrogenase	NM_008084	GO:0006006 // GO:0006096	glucose metabolic process // glycolysis	inferred from electronic annotation // inferred from electronic annotation	GO:0005737 // GO:0005739	cytoplasm // mitochondrion	inferred from direct assay // inferred from direct assay	GO:0004365 // GO:0008943 // GO:0016491 // GO:0051287	glyceraldehyde-3-phosphate dehydrogenase (phosphorylating) activity // glyceraldehyde-3-phosphate dehydrogenase activity // oxidoreductase activity // NAD binding	inferred from electronic annotation // inferred from electronic annotation // inferred from electronic annotation // inferred from electronic annotation	predicted gene, 100041325 | predicted gene, 100039840 | predicted gene, 100040109 | glyceraldehyde-3-phosphate dehydrogenase pseudogene | glyceraldehyde-3-phosphate dehydrogenase | predicted gene, ENSMUSG00000072451 | predicted gene, 100040053 | predicted gene, OTTMUSG00000005227 | predicted gene, 100043724 | predicted gene, 100041204 | predicted gene, ENSMUSG00000070025 | predicted gene, ENSMUSG…	100040109 | LOC100039762 | ENSMUSG00000070025 | LOC100045908 | Gapdh | 100043724 | ENSMUSG00000072451 | 100039840 | ENSMUSG00000070490 | 100041325 | ENSMUSG00000073212 | OTTMUSG00000005227 | 100041204 | 100040053	NM_008084 | XR_032227 | XR_034475 | XR_032307 | XR_031766 | XR_034541 | XR_030565 | XR_032345 | XR_031516 | XR_031176 | XR_033387 | XR_034973 | XM_001479851 | XR_031548 | XR_033200 | XR_033212 | XR_034572 | XR_032441 | XR_031113	60030311	Mm.465013	433845 | 100040109 | 100101481 | 100042746 | 100043724 | 100045908 | 100039840 | 100042349 | 100040634 | 100039762 | 100041325 | 100041204 | 14433 | 100040053	10571876	+	AK204651	8	60029041	GO:0005737 | GO:0005739 | GO:0005515 | GO:0007275 | GO:0004365
java.awt.Color[r=255,g=255,b=255]	10579769	BC093508	Gapdh	glyceraldehyde-3-phosphate dehydrogenase	BC093508	GO:0006006 // GO:0006096	glucose metabolic process // glycolysis	inferred from electronic annotation // inferred from electronic annotation	GO:0005737 // GO:0005739	cytoplasm // mitochondrion	inferred from direct assay // inferred from direct assay	GO:0004365 // GO:0008943 // GO:0016491 // GO:0051287	glyceraldehyde-3-phosphate dehydrogenase (phosphorylating) activity // glyceraldehyde-3-phosphate dehydrogenase activity // oxidoreductase activity // NAD binding	inferred from electronic annotation // inferred from electronic annotation // inferred from electronic annotation // inferred from electronic annotation	predicted gene, 100041325 | predicted gene, 672572 | predicted gene, 100039840 | glyceraldehyde-3-phosphate dehydrogenase pseudogene | glyceraldehyde-3-phosphate dehydrogenase | predicted gene, ENSMUSG00000072451 | predicted gene, ENSMUSG00000072432 | predicted gene, 100040053 | predicted gene, OTTMUSG00000005227 | predicted gene, 100043560 | predicted gene, 100042148 | predicted gene, 100043724 …	EG666430 | LOC674958 | 672572 | LOC100039762 | LOC100044724 | ENSMUSG00000070025 | 100043560 | EG666891 | LOC100045908 | Gapdh | 100043724 | ENSMUSG00000072451 | 100039840 | LOC100048329 | 100039556 | ENSMUSG00000072432 | LOC100044454 | ENSMUSG00000070490 | 100041236 | 100042148 | 100041325 | ENSMUSG00000073212 | OTTMUSG00000005227 | 100041204 | LOC100044981 | ENSMUSG00000070408 | 100040053	XR_034681 | XM_001472534 | XR_031059 | XM_001472531 | XR_034475 | XR_005028 | XR_032037 | XM_001472922 | XR_032307 | XR_034319 | XM_001472260 | XR_031516 | XR_033387 | XM_001476020 | XM_001479851 | XR_031548 | XR_032480 | XR_031376 | XR_031418 | XR_033200 | XR_034572 | XR_031712 | XR_032280 | XM_001473623 | XM_001473443 | XM_001475187	77930418	Mm.304088	433845 | 100048329 | 672572 | 100101481 | 100042746 | 100043560 | 100043724 | 100045908 | 666891 | 100039840 | 100039556 | 100039258 | 100042349 | 100040634 | 100044724 | 100044981 | 100041236 | 100042148 | 100039229 | 100039762 | 100044454 | 100041325 | 674958 | 100041204 | 14433 | 666430 | 100040053	10579769	-	AK194274	8	77929417	GO:0005737 | GO:0005739 | GO:0005515 | GO:0007275 | GO:0004365
java.awt.Color[r=255,g=255,b=255]	10580590	NM_008084	Gapdh	glyceraldehyde-3-phosphate dehydrogenase	NM_008084	GO:0006006 // GO:0006096	glucose metabolic process // glycolysis	inferred from electronic annotation // inferred from electronic annotation	GO:0005737 // GO:0005739	cytoplasm // mitochondrion	inferred from direct assay // inferred from direct assay	GO:0004365 // GO:0008943 // GO:0016491 // GO:0051287	glyceraldehyde-3-phosphate dehydrogenase (phosphorylating) activity // glyceraldehyde-3-phosphate dehydrogenase activity // oxidoreductase activity // NAD binding	inferred from electronic annotation // inferred from electronic annotation // inferred from electronic annotation // inferred from electronic annotation	predicted gene, 100041325 | predicted gene, 672572 | predicted gene, 100040109 | predicted gene, 100039840 | glyceraldehyde-3-phosphate dehydrogenase pseudogene | glyceraldehyde-3-phosphate dehydrogenase | predicted gene, OTTMUSG00000002187 | predicted gene, ENSMUSG00000072451 | predicted gene, OTTMUSG00000014946 | predicted gene, ENSMUSG00000072432 | predicted gene, 100040053 | predicted gene, E…	100040109 | LOC100047352 | EG666430 | LOC674958 | 672572 | ENSMUSG00000073737 | LOC100039762 | ENSMUSG00000070025 | LOC100045908 | Gapdh | 100043724 | EG666342 | ENSMUSG00000072451 | 100039840 | LOC100048329 | EG435292 | 100039556 | ENSMUSG00000072432 | LOC100044454 | EG667891 | OTTMUSG00000002187 | OTTMUSG00000014946 | ENSMUSG00000070490 | 100041236 | 100042148 | EG433184 | 100041325 | ENSMUSG00…	XR_032746 | NM_008084 | XM_001472534 | XR_033379 | XM_001477881 | XR_031059 | XM_484732 | XM_001472531 | XR_034475 | XR_005028 | XR_030953 | XM_001472922 | XR_032307 | XR_034319 | XR_031766 | XM_001472260 | XR_030565 | XR_032596 | XR_032345 | XM_986164 | XR_032192 | XR_031516 | XR_033387 | XR_034973 | XM_001476020 | XM_001479851 | XM_001479920 | XR_031548 | XR_031376 | XR_033200 | XR_031418 | XR_…	95240827	Mm.304088	433845 | 100040109 | 667891 | 100048329 | 672572 | 668192 | 100101481 | 433184 | 100042746 | 100047352 | 100043724 | 100045908 | 100043349 | 100039840 | 100039959 | 100039556 | 100039258 | 100042349 | 100040634 | 100044981 | 665922 | 100041236 | 100042148 | 100039229 | 100039762 | 100044454 | 435292 | 666342 | 100041325 | 674958 | 100041204 | 14433 | 666430 | 100040053	10580590	-	BC083149	8	95239826	GO:0005737 | GO:0005739 | GO:0005515 | GO:0007275 | GO:0004365
java.awt.Color[r=255,g=255,b=255]	10605554	NM_008084	Gapdh	glyceraldehyde-3-phosphate dehydrogenase	NM_008084	GO:0006006 // GO:0006096	glucose metabolic process // glycolysis	inferred from electronic annotation // inferred from electronic annotation	GO:0005737 // GO:0005739	cytoplasm // mitochondrion	inferred from direct assay // inferred from direct assay	GO:0004365 // GO:0008943 // GO:0016491 // GO:0051287	glyceraldehyde-3-phosphate dehydrogenase (phosphorylating) activity // glyceraldehyde-3-phosphate dehydrogenase activity // oxidoreductase activity // NAD binding	inferred from electronic annotation // inferred from electronic annotation // inferred from electronic annotation // inferred from electronic annotation	predicted gene, 100041325 | predicted gene, 100039840 | predicted gene, 100040109 | glyceraldehyde-3-phosphate dehydrogenase pseudogene | glyceraldehyde-3-phosphate dehydrogenase | predicted gene, ENSMUSG00000072451 | predicted gene, 100040053 | predicted gene, OTTMUSG00000005227 | predicted gene, 100043724 | predicted gene, 100041204 | predicted gene, ENSMUSG00000070025 | predicted gene, ENSMUSG…	100040109 | LOC100039762 | ENSMUSG00000070025 | LOC100045908 | Gapdh | 100043724 | ENSMUSG00000072451 | 100039840 | ENSMUSG00000070490 | 100041325 | ENSMUSG00000073212 | OTTMUSG00000005227 | 100041204 | 100040053	NM_008084 | XR_032596 | XM_001479851	77440252	Mm.465013	433845 | 100040109 | 100101481 | 100042746 | 100043724 | 100045908 | 100039840 | 100042349 | 100040634 | 100039762 | 100041325 | 100041204 | 14433 | 100040053	10605554	-	AK190937	X	77438980	GO:0005737 | GO:0005739 | GO:0005515 | GO:0007275 | GO:0004365
java.awt.Color[r=255,g=255,b=255]	10351026	NR_002840	Gas5	growth arrest specific 5	NR_002840	---	---	---	---	---	---	---	---	---	growth arrest specific 5	Gas5	NR_002840	162968670	Mm.270065	14455	10351026	+	X59728	1	162965310	NA
java.awt.Color[r=255,g=255,b=255]	10351037	NR_002840	Gas5	growth arrest specific 5	NR_002840	---	---	---	---	---	---	---	---	---	growth arrest specific 5	Gas5	NR_002840	162966270	Mm.270065	14455	10351037	+	NR_002840	1	162966188	NA
java.awt.Color[r=255,g=255,b=255]	10466976	NM_138595	Gldc	glycine decarboxylase	NM_138595	GO:0006544 // GO:0019464	glycine metabolic process // glycine decarboxylation via glycine cleavage system	inferred from electronic annotation // inferred from sequence or structural similarity	GO:0005739 // GO:0005961	mitochondrion // glycine dehydrogenase complex (decarboxylating)	inferred from sequence or structural similarity // inferred from electronic annotation	GO:0003824 // GO:0004375 // GO:0016491 // GO:0030170 // GO:0042803	catalytic activity // glycine dehydrogenase (decarboxylating) activity // oxidoreductase activity // pyridoxal phosphate binding // protein homodimerization activity	inferred from electronic annotation // inferred from sequence or structural similarity // inferred from electronic annotation // inferred from electronic annotation // inferred from sequence or structural similarity	glycine decarboxylase	Gldc	NM_138595	30249919	Mm.274852	104174	10466976	-	BC017135	19	30172937	GO:0005739 | GO:0042803 | GO:0019464 | GO:0004375
java.awt.Color[r=255,g=255,b=255]	10350478	AF380337	Glrx2	glutaredoxin 2 (thioltransferase)	AF380337	GO:0006118 // GO:0006810 // GO:0045454	electron transport // transport // cell redox homeostasis	inferred from reviewed computational analysis // inferred from electronic annotation // inferred from electronic annotation	GO:0005634 // GO:0005739	nucleus // mitochondrion	inferred from electronic annotation // inferred from electronic annotation	GO:0005506 // GO:0009055 // GO:0015035 // GO:0016740 // GO:0046872 // GO:0051536 // GO:0051537	"iron ion binding // electron carrier activity // protein disulfide oxidoreductase activity // transferase activity // metal ion binding // iron-sulfur cluster binding // 2 iron, 2 sulfur cluster binding "	inferred from electronic annotation // inferred from electronic annotation // inferred from electronic annotation // inferred from electronic annotation // inferred from electronic annotation // inferred from electronic annotation // inferred from electronic annotation	glutaredoxin 2 (thioltransferase)	Glrx2	NM_001038593 | NM_023505 | NM_001038594 | NM_001038592	145596808	Mm.272727	69367	10350478	+	BC132031	1	145586479	NA
java.awt.Color[r=255,g=255,b=255]	10350753	NM_008131	Glul	glutamate-ammonia ligase (glutamine synthetase)	NM_008131	GO:0006542 // GO:0006807	glutamine biosynthetic process // nitrogen compound metabolic process	inferred from electronic annotation // inferred from electronic annotation	GO:0005737 // GO:0005739	cytoplasm // mitochondrion	inferred from electronic annotation // inferred from direct assay	GO:0003824 // GO:0004356 // GO:0016874	catalytic activity // glutamate-ammonia ligase activity // ligase activity	inferred from electronic annotation // inferred from electronic annotation // inferred from electronic annotation	glutamate-ammonia ligase (glutamine synthetase)	Glul	NM_008131	155756844	Mm.210745	14645	10350753	+	AY044241	1	155747075	GO:0009749 | GO:0005739 | GO:0005622
java.awt.Color[r=255,g=255,b=255]	10374453	BC015086	Glul	glutamate-ammonia ligase (glutamine synthetase)	BC015086	GO:0006542 // GO:0006807	glutamine biosynthetic process // nitrogen compound metabolic process	inferred from electronic annotation // inferred from electronic annotation	GO:0005737 // GO:0005739	cytoplasm // mitochondrion	inferred from electronic annotation // inferred from direct assay	GO:0003824 // GO:0004356 // GO:0016874	catalytic activity // glutamate-ammonia ligase activity // ligase activity	inferred from electronic annotation // inferred from electronic annotation // inferred from electronic annotation	glutamate-ammonia ligase (glutamine synthetase)	Glul	NA	19621475	Mm.210745	14645	10374453	+	BC015086	11	19620358	GO:0009749 | GO:0005622 | GO:0005739
java.awt.Color[r=255,g=255,b=255]	10414313	NR_002875	Gm1821	"gene model 1821, (NCBI) "	NR_002875	GO:0006950	response to stress	inferred from electronic annotation	---	---	---	---	---	---	ubiquitin B | gene model 1821, (NCBI) | ribosomal protein S27a | ubiquitin C	Ubb | Ubc | Rps27a | Gm1821	NR_002875 | XR_033845	46704632	Mm.331	624036 | 22187 | 78294 | 22190	10414313	+	NR_002875	14	46703702	GO:0005515
java.awt.Color[r=255,g=255,b=255]	10570000	XR_030874	Gm1840	"gene model 1840, (NCBI) "	XR_030874	---	---	---	---	---	---	---	---	---	NA	NA	NA	5640513	NA	NA	10570000	+	NA	8	5640037	NA
java.awt.Color[r=255,g=255,b=255]	10596704	NM_008138	Gnai2	"guanine nucleotide binding protein (G protein), alpha inhibiting 2 "	NM_008138	GO:0007165 // GO:0007186 // GO:0007193 // GO:0007193 // GO:0007193 // GO:0007213 // GO:0008016 // GO:0008283	"signal transduction // G-protein coupled receptor protein signaling pathway // G-protein signaling, adenylate cyclase inhibiting pathway // G-protein signaling, adenylate cyclase inhibiting pathway // G-protein signaling, adenylate cyclase inhibiting pathway // acetylcholine receptor signaling, muscarinic pathway // regulation of heart contraction // cell proliferation "	inferred from electronic annotation // traceable author statement // inferred from genetic interaction // inferred from mutant phenotype // inferred from sequence or structural similarity // inferred from mutant phenotype // inferred from mutant phenotype // inferred from physical interaction	---	---	---	GO:0000166 // GO:0003924 // GO:0004871 // GO:0005515 // GO:0005525 // GO:0019001	nucleotide binding // GTPase activity // signal transducer activity // protein binding // GTP binding // guanyl nucleotide binding	inferred from electronic annotation // traceable author statement // inferred from electronic annotation // inferred from physical interaction // inferred from sequence or structural similarity // inferred from electronic annotation	guanine nucleotide binding protein (G protein), alpha inhibiting 2	Gnai2	NM_008138	107537673	Mm.196464	14678	10596704	-	BC065159	9	107516456	GO:0007193 | GO:0007213 | GO:0003924 | GO:0005515 | GO:0008016 | GO:0005525 | GO:0008283 | GO:0007186
java.awt.Color[r=255,g=255,b=255]	10511069	BC013058	Gnb1	"guanine nucleotide binding protein (G protein), beta 1 "	BC013058	GO:0007165 // GO:0007186 // GO:0007186 // GO:0007200 // GO:0007213 // GO:0007265 // GO:0007603 // GO:0008283 // GO:0050909	"signal transduction // G-protein coupled receptor protein signaling pathway // G-protein coupled receptor protein signaling pathway // G-protein signaling, coupled to IP3 second messenger (phospholipase C activating) // acetylcholine receptor signaling, muscarinic pathway // Ras protein signal transduction // phototransduction, visible light // cell proliferation // sensory perception of taste "	inferred from reviewed computational analysis // inferred from direct assay // traceable author statement // inferred from direct assay // inferred from reviewed computational analysis // inferred from reviewed computational analysis // inferred from sequence or structural similarity // inferred from direct assay // inferred from direct assay	GO:0005834 // GO:0005834	heterotrimeric G-protein complex // heterotrimeric G-protein complex	inferred from physical interaction // inferred from sequence or structural similarity	GO:0003924 // GO:0003924 // GO:0004871	GTPase activity // GTPase activity // signal transducer activity	inferred from sequence or structural similarity // inferred from reviewed computational analysis // inferred from reviewed computational analysis	guanine nucleotide binding protein (G protein), beta 1	Gnb1	NM_008142	154933376	Mm.2344	14688	10511069	+	BC013058	4	154865479	GO:0003924 | GO:0007200 | GO:0050909 | GO:0005834 | GO:0008283 | GO:0007186 | GO:0007603
java.awt.Color[r=255,g=255,b=255]	10375487	NM_008143	Gnb2l1	"guanine nucleotide binding protein (G protein), beta polypeptide 2 like 1 "	NM_008143	GO:0007165 // GO:0007205 // GO:0007242 // GO:0008104	signal transduction // protein kinase C activation // intracellular signaling cascade // protein localization	inferred from reviewed computational analysis // inferred from reviewed computational analysis // inferred from sequence or structural similarity // inferred from sequence or structural similarity	GO:0005737 // GO:0005834 // GO:0043025	cytoplasm // heterotrimeric G-protein complex // cell soma	inferred from direct assay // inferred from reviewed computational analysis // inferred from direct assay	GO:0003924 // GO:0004872 // GO:0005080 // GO:0016301	GTPase activity // receptor activity // protein kinase C binding // kinase activity	inferred from reviewed computational analysis // inferred from sequence or structural similarity // inferred from sequence or structural similarity // inferred from electronic annotation	guanine nucleotide binding protein (G protein), beta polypeptide 2 like 1	Gnb2l1	NM_008143	48619936	Mm.5305	14694	10375487	+	BC046760	11	48613862	GO:0005737 | GO:0043025 | GO:0008104 | GO:0004872 | GO:0005080 | GO:0007242
java.awt.Color[r=255,g=255,b=255]	10562360	ENSMUST00000038027	Gpi1	"glucose phosphate isomerase 1 (Gpi1), mRNA "	ENSMUST00000038027	GO:0006006 // GO:0006094 // GO:0006096	glucose metabolic process // gluconeogenesis // glycolysis	inferred by curator // inferred from electronic annotation // inferred from electronic annotation	GO:0005615 // GO:0005737	extracellular space // cytoplasm	inferred from electronic annotation // inferred from electronic annotation	GO:0004347 // GO:0005125 // GO:0005515 // GO:0008083 // GO:0016853	glucose-6-phosphate isomerase activity // cytokine activity // protein binding // growth factor activity // isomerase activity	inferred from direct assay // inferred from electronic annotation // inferred from physical interaction // inferred from electronic annotation // inferred from electronic annotation	glucose phosphate isomerase 1	Gpi1	NM_008155	35015302	Mm.589	14751	10562360	-	M14220	7	34986346	GO:0004347 | GO:0006006 | GO:0005515
java.awt.Color[r=255,g=255,b=255]	10571815	NM_153581	Gpm6a	glycoprotein m6a	NM_153581	---	---	---	GO:0016020 // GO:0016021	membrane // integral to membrane	inferred from electronic annotation // inferred from reviewed computational analysis	---	---	---	glycoprotein m6a	Gpm6a	NM_153581	56146231	Mm.241700	234267	10571815	+	BC029711	8	56040196	NA
java.awt.Color[r=255,g=255,b=255]	10603151	AF254875	Gpm6b	glycoprotein m6b	AF254875	---	---	---	GO:0016020 // GO:0016021	membrane // integral to membrane	inferred from electronic annotation // inferred from reviewed computational analysis	---	---	---	glycoprotein m6b	Gpm6b	NM_023122	162826920	Mm.222320	14758	10603151	+	AF254872	X	162676904	NA
java.awt.Color[r=255,g=255,b=255]	10543466	ENSMUST00000054867	Gpr37	"G protein-coupled receptor 37 (Gpr37), mRNA "	ENSMUST00000054867	GO:0007165 // GO:0007186	signal transduction // G-protein coupled receptor protein signaling pathway	inferred from electronic annotation // inferred from electronic annotation	GO:0005615 // GO:0005783 // GO:0005887 // GO:0016020 // GO:0016021	extracellular space // endoplasmic reticulum // integral to plasma membrane // membrane // integral to membrane	inferred from reviewed computational analysis // inferred from electronic annotation // inferred from electronic annotation // inferred from electronic annotation // inferred from reviewed computational analysis	GO:0001584 // GO:0004871 // GO:0004872 // GO:0004930	rhodopsin-like receptor activity // signal transducer activity // receptor activity // G-protein coupled receptor activity	inferred from electronic annotation // inferred from electronic annotation // inferred from electronic annotation // inferred from electronic annotation	G protein-coupled receptor 37	Gpr37	NM_010338	25640729	Mm.409670	14763	10543466	-	AJ223305	6	25618108	NA
java.awt.Color[r=255,g=255,b=255]	10579996	BC094046	Gpsn2	"glycoprotein, synaptic 2 "	BC094046	GO:0006629 // GO:0006694 // GO:0008610	lipid metabolic process // steroid biosynthetic process // lipid biosynthetic process	inferred from electronic annotation // inferred from electronic annotation // inferred from electronic annotation	GO:0005737 // GO:0005783 // GO:0016020 // GO:0016021	cytoplasm // endoplasmic reticulum // membrane // integral to membrane	inferred from electronic annotation // inferred from electronic annotation // inferred from electronic annotation // inferred from reviewed computational analysis	GO:0016491 // GO:0016627	"oxidoreductase activity // oxidoreductase activity, acting on the CH-CH group of donors "	inferred from electronic annotation // inferred from electronic annotation	glycoprotein, synaptic 2 | RIKEN cDNA 1600014K23 gene	1600014K23Rik | Gpsn2	NM_134118	86118376	Mm.352239	71996 | 106529	10579996	-	BC115455	8	86095597	NA
java.awt.Color[r=255,g=255,b=255]	10363000	BC106147	Gpx4	glutathione peroxidase 4	BC106147	GO:0006325 // GO:0006979 // GO:0007275 // GO:0007283	establishment and/or maintenance of chromatin architecture // response to oxidative stress // multicellular organismal development // spermatogenesis	inferred from direct assay // inferred from electronic annotation // inferred from electronic annotation // inferred from direct assay	GO:0005634 // GO:0005635 // GO:0005737 // GO:0005739 // GO:0005743 // GO:0005829	nucleus // nuclear envelope // cytoplasm // mitochondrion // mitochondrial inner membrane // cytosol	inferred from direct assay // inferred from direct assay // inferred from electronic annotation // inferred from direct assay // inferred from direct assay // inferred from direct assay	GO:0004601 // GO:0004602 // GO:0004602 // GO:0008430 // GO:0016491 // GO:0047066	peroxidase activity // glutathione peroxidase activity // glutathione peroxidase activity // selenium binding // oxidoreductase activity // phospholipid-hydroperoxide glutathione peroxidase activity	inferred from electronic annotation // inferred from direct assay // inferred from sequence or structural similarity // inferred from electronic annotation // inferred from electronic annotation // inferred from electronic annotation	glutathione peroxidase 4	Gpx4	NA	45595893	Mm.359573	625249	10363000	+	AF045768	10	45595096	GO:0004602 | GO:0005743 | GO:0005739 | GO:0006325 | GO:0005635 | GO:0007283 | GO:0005829 | GO:0005634
java.awt.Color[r=255,g=255,b=255]	10424781	NM_023168	Grina	"glutamate receptor, ionotropic, N-methyl D-asparate-associated protein 1 (glutamate binding) "	NM_023168	---	---	---	GO:0016020 // GO:0016021	membrane // integral to membrane	inferred from electronic annotation // inferred from reviewed computational analysis	GO:0004872	receptor activity	inferred from electronic annotation	glutamate receptor, ionotropic, N-methyl D-aspartate-associated protein 1 (glutamate binding)	Grina	NM_023168	76080335	Mm.41665	66168	10424781	+	AF182040	15	76077205	NA
java.awt.Color[r=255,g=255,b=255]	10534216	NM_001080746	Gtf2i	general transcription factor II I	NM_001080746	GO:0006350 // GO:0006355	"transcription // regulation of transcription, DNA-dependent "	inferred from electronic annotation // inferred from electronic annotation	GO:0005634 // GO:0005667 // GO:0005737	nucleus // transcription factor complex // cytoplasm	inferred from reviewed computational analysis // inferred from electronic annotation // inferred from electronic annotation	GO:0003677 // GO:0003700	DNA binding // transcription factor activity	inferred from reviewed computational analysis // inferred from electronic annotation	general transcription factor II I | similar to transcription factor TFII-I-gamma	LOC100044121 | Gtf2i	NM_010365 | NM_001080748 | NM_001080749 | NM_001080747 | NM_001080746 | XM_001474541	134790600	Mm.261570	14886 | 100044121	10534216	-	AK006796	5	134713712	NA
java.awt.Color[r=255,g=255,b=255]	10496379	NM_016750	H2afz	"H2A histone family, member Z "	NM_016750	GO:0006334 // GO:0007275 // GO:0051276	nucleosome assembly // multicellular organismal development // chromosome organization and biogenesis	inferred from reviewed computational analysis // inferred from electronic annotation // inferred from reviewed computational analysis	GO:0000786 // GO:0001740 // GO:0005634 // GO:0005634 // GO:0005694	nucleosome // Barr body // nucleus // nucleus // chromosome	inferred from reviewed computational analysis // inferred from sequence or structural similarity // inferred from direct assay // inferred from sequence or structural similarity // inferred from electronic annotation	GO:0003677	DNA binding	inferred from reviewed computational analysis	H2A histone family, member Z	H2afz	NM_016750	137529886	Mm.117541	51788	10496379	+	U70494	3	137527529	GO:0001740 | GO:0005634
java.awt.Color[r=255,g=255,b=255]	10540999	NM_016750	H2afz	"H2A histone family, member Z "	NM_016750	GO:0006334 // GO:0007275 // GO:0051276	nucleosome assembly // multicellular organismal development // chromosome organization and biogenesis	inferred from reviewed computational analysis // inferred from electronic annotation // inferred from reviewed computational analysis	GO:0000786 // GO:0001740 // GO:0005634 // GO:0005634 // GO:0005694	nucleosome // Barr body // nucleus // nucleus // chromosome	inferred from reviewed computational analysis // inferred from sequence or structural similarity // inferred from direct assay // inferred from sequence or structural similarity // inferred from electronic annotation	GO:0003677	DNA binding	inferred from reviewed computational analysis	H2A histone family, member Z	H2afz	NM_016750	116124141	Mm.117541	51788	10540999	+	BC158035	6	116123755	GO:0001740 | GO:0005634
java.awt.Color[r=255,g=255,b=255]	10360679	NM_008210	H3f3a	"H3 histone, family 3A "	NM_008210	GO:0006334	nucleosome assembly	inferred from electronic annotation	GO:0000786 // GO:0001740 // GO:0005634 // GO:0005694	nucleosome // Barr body // nucleus // chromosome	inferred from electronic annotation // inferred from direct assay // inferred from electronic annotation // inferred from electronic annotation	GO:0003677	DNA binding	inferred from electronic annotation	predicted gene, OTTMUSG00000007855 | H3 histone, family 3A | H3 histone, family 3B	H3f3b | H3f3a | OTTMUSG00000007855	XR_030702 | XM_884529 | XM_907340 | NM_008210 | XR_035704 | XR_031371 | XR_030517 | XM_890719 | XM_917180 | XR_031251 | XR_030738 | XR_031009 | XR_034175 | XR_034511 | NM_001081019 | XM_001478604 | XM_918075 | XR_032616	182743734	Mm.315189	15078 | 15081 | 667250	10360679	-	AK211689	1	182732699	GO:0001740
java.awt.Color[r=255,g=255,b=255]	10411776	NM_008210	H3f3a	"H3 histone, family 3A "	NM_008210	GO:0006334	nucleosome assembly	inferred from electronic annotation	GO:0000786 // GO:0001740 // GO:0005634 // GO:0005694	nucleosome // Barr body // nucleus // chromosome	inferred from electronic annotation // inferred from direct assay // inferred from electronic annotation // inferred from electronic annotation	GO:0003677	DNA binding	inferred from electronic annotation	predicted gene, OTTMUSG00000007855 | H3 histone, family 3A | H3 histone, family 3B	H3f3b | OTTMUSG00000007855 | H3f3a	NM_008210 | XR_031371 | XM_917180 | XR_031251 | XR_034511 | NM_001081019 | XM_918075 | XR_030702 | XR_035704 | XM_890719 | XR_034175 | XR_031009 | XM_001478604 | XR_032616 | XR_032875	101716866	Mm.315189	15081 | 15078 | 667250	10411776	-	AK211689	13	101715831	GO:0001740
java.awt.Color[r=255,g=255,b=255]	10393058	NM_008211	H3f3b	"H3 histone, family 3B "	NM_008211	GO:0006334	nucleosome assembly	inferred from electronic annotation	GO:0000786 // GO:0005634 // GO:0005694	nucleosome // nucleus // chromosome	inferred from electronic annotation // inferred from electronic annotation // inferred from electronic annotation	GO:0003677	DNA binding	inferred from electronic annotation	H3 histone, family 3A | H3 histone, family 3B | similar to H3 histone, family 3B | predicted gene, EG624251	EG624251 | H3f3b | LOC674507 | H3f3a	XR_031291 | NM_008211 | XR_002221	115885818	Mm.316825	15081 | 674507 | 15078 | 624251	10393058	-	BC092043	11	115883226	GO:0001740
java.awt.Color[r=255,g=255,b=255]	10434925	NM_008235	Hes1	hairy and enhancer of split 1 (Drosophila)	NM_008235	GO:0000122 // GO:0001889 // GO:0006350 // GO:0006355 // GO:0007155 // GO:0008284 // GO:0021983 // GO:0030324 // GO:0042491 // GO:0042668 // GO:0045165 // GO:0045449 // GO:0045596 // GO:0045608 // GO:0045665 // GO:0045665 // GO:0048469 // GO:0048505	"negative regulation of transcription from RNA polymerase II promoter // liver development // transcription // regulation of transcription, DNA-dependent // cell adhesion // positive regulation of cell proliferation // pituitary gland development // lung development // auditory receptor cell differentiation // auditory receptor cell fate determination // cell fate commitment // regulation of tran…	inferred from direct assay // inferred from mutant phenotype // inferred from electronic annotation // inferred from electronic annotation // inferred from genetic interaction // inferred from mutant phenotype // inferred from mutant phenotype // inferred from mutant phenotype // inferred from mutant phenotype // inferred from mutant phenotype // inferred from mutant phenotype // inferred from el…	GO:0005634 // GO:0005737	nucleus // cytoplasm	inferred from direct assay // inferred from direct assay	GO:0003677 // GO:0016564 // GO:0030528	DNA binding // transcription repressor activity // transcription regulator activity	inferred from direct assay // inferred from direct assay // inferred from electronic annotation	hairy and enhancer of split 1 (Drosophila)	Hes1	NM_008235	30067882	Mm.390859	15205	10434925	+	BC018375	16	30065443	GO:0005737 | GO:0048505 | GO:0048469 | GO:0007155 | GO:0045944 | GO:0045596 | GO:0016564 | GO:0030324 | GO:0003677 | GO:0030901 | GO:0021575 | GO:0000122 | GO:0021555 | GO:0042668 | GO:0001701 | GO:0045665 | GO:0045608 | GO:0021983 | GO:0021915 | GO:0021557 | GO:0048667 | GO:0042491 | GO:0060164 | GO:0021558 | GO:0045165 | GO:0005634 | GO:0001889 | GO:0008284
java.awt.Color[r=255,g=255,b=255]	10405287	NM_025933	Higd2a	"HIG1 domain family, member 2A "	NM_025933	---	---	---	GO:0016020 // GO:0016021	membrane // integral to membrane	inferred from electronic annotation // inferred from reviewed computational analysis	---	---	---	HIG1 domain family, member 2A	Higd2a	NM_025933	54692510	Mm.29353	67044	10405287	+	BC021471	13	54691592	NA
java.awt.Color[r=255,g=255,b=255]	10404026	NM_175661	Hist1h2af	"histone cluster 1, H2af "	NM_175661	GO:0006334	nucleosome assembly	inferred from electronic annotation	GO:0000786 // GO:0005634 // GO:0005694	nucleosome // nucleus // chromosome	inferred from electronic annotation // inferred from electronic annotation // inferred from electronic annotation	GO:0003677	DNA binding	inferred from electronic annotation	histone cluster 1, H2ak | histone cluster 1, H2ac | histone cluster 1, H2ai | histone cluster 1, H2ao | histone cluster 1, H2ah | histone cluster 1, H2ae | similar to histone 2a | histone cluster 1, H2af | histone cluster 1, H2ag | histone cluster 1, H2an | histone cluster 1, H2ab | histone cluster 1, H2ad	RP23-480B19.10 | Hist1h2ak | Hist1h2an | Hist1h2ag | Hist1h2af | Hist1h2ac | Hist1h2ad | Hist1h2ae | Hist1h2ah | Hist1h2ab | Hist1h2ai | Hist1h2ao	NM_175661 | NM_178183 | NM_178185 | NM_178188 | NM_178182 | NM_178184 | NM_175659	23626172	Mm.262527	665433 | 319170 | 319166 | 319169 | 319173 | 319191 | 319164 | 319165 | 319168 | 319167 | 319171 | 319172	10404026	+	BC116373	13	23625780	NA
java.awt.Color[r=255,g=255,b=255]	10494386	NM_178184	Hist1h2an	"histone cluster 1, H2an "	NM_178184	GO:0006334	nucleosome assembly	inferred from electronic annotation	GO:0000786 // GO:0005634 // GO:0005694	nucleosome // nucleus // chromosome	inferred from electronic annotation // inferred from electronic annotation // inferred from electronic annotation	GO:0003677	DNA binding	inferred from electronic annotation	histone cluster 2, H2ab | histone cluster 1, H2ai | histone cluster 1, H2ae | histone cluster 1, H2ab | histone cluster 1, H2ac | histone cluster 1, H2ao | similar to histone 2a | histone cluster 2, H2ac | histone cluster 1, H2ag | histone cluster 1, H2an | histone cluster 1, H2ad	RP23-480B19.10 | Hist1h2an | Hist1h2ag | Hist2h2ac | Hist1h2ac | Hist2h2ab | Hist1h2ad | Hist1h2ae | Hist1h2ab | Hist1h2ai | Hist1h2ao	NM_178213 | NM_178188 | NM_178184	96024231	Mm.423402	665433 | 319170 | 319166 | 319176 | 621893 | 319191 | 319164 | 319165 | 319167 | 319171 | 319172	10494386	+	NM_178213	3	96023839	NA
java.awt.Color[r=255,g=255,b=255]	10408085	NM_178184	Hist1h2an	"histone cluster 1, H2an "	NM_178184	GO:0006334	nucleosome assembly	inferred from electronic annotation	GO:0000786 // GO:0005634 // GO:0005694	nucleosome // nucleus // chromosome	inferred from electronic annotation // inferred from electronic annotation // inferred from electronic annotation	GO:0003677	DNA binding	inferred from electronic annotation	histone cluster 1, H2ak | histone cluster 1, H2ac | histone cluster 1, H2ai | histone cluster 1, H2ao | histone cluster 1, H2ah | histone cluster 1, H2ae | similar to histone 2a | histone cluster 1, H2af | histone cluster 1, H2ag | histone cluster 1, H2an | histone cluster 1, H2ab | histone cluster 1, H2ad	RP23-480B19.10 | Hist1h2ak | Hist1h2an | Hist1h2ag | Hist1h2af | Hist1h2ac | Hist1h2ad | Hist1h2ae | Hist1h2ah | Hist1h2ab | Hist1h2ai | Hist1h2ao	NM_175661 | NM_178183 | NM_178185 | NM_178188 | NM_178182 | NM_178184 | NM_175659	21879087	Mm.262527	665433 | 319170 | 319166 | 319169 | 319173 | 319191 | 319164 | 319165 | 319168 | 319167 | 319171 | 319172	10408085	-	BC116373	13	21878695	NA
java.awt.Color[r=255,g=255,b=255]	10403938	NM_178185	Hist1h2ao	"histone cluster 1, H2ao "	NM_178185	GO:0006334	nucleosome assembly	inferred from electronic annotation	GO:0000786 // GO:0005634 // GO:0005694	nucleosome // nucleus // chromosome	inferred from electronic annotation // inferred from electronic annotation // inferred from electronic annotation	GO:0003677	DNA binding	inferred from electronic annotation	histone cluster 1, H2ak | histone cluster 1, H2ac | histone cluster 1, H2ai | histone cluster 1, H2ao | histone cluster 1, H2ah | histone cluster 1, H2ae | similar to histone 2a | histone cluster 1, H2af | histone cluster 1, H2ag | histone cluster 1, H2an | histone cluster 1, H2ab | histone cluster 1, H2ad	RP23-480B19.10 | Hist1h2ak | Hist1h2an | Hist1h2ag | Hist1h2af | Hist1h2ac | Hist1h2ad | Hist1h2ae | Hist1h2ah | Hist1h2ab | Hist1h2ai | Hist1h2ao	NM_175661 | NM_178183 | NM_178185 | NM_178188 | NM_178182 | NM_178184 | NM_175659	21809324	Mm.262527	665433 | 319170 | 319166 | 319169 | 319173 | 319191 | 319164 | 319165 | 319168 | 319167 | 319171 | 319172	10403938	+	BC134370	13	21808281	NA
java.awt.Color[r=255,g=255,b=255]	10403955	NM_178185	Hist1h2ao	"histone cluster 1, H2ao "	NM_178185	GO:0006334	nucleosome assembly	inferred from electronic annotation	GO:0000786 // GO:0005634 // GO:0005694	nucleosome // nucleus // chromosome	inferred from electronic annotation // inferred from electronic annotation // inferred from electronic annotation	GO:0003677	DNA binding	inferred from electronic annotation	histone cluster 1, H2ak | histone cluster 1, H2ac | histone cluster 1, H2ai | histone cluster 1, H2ao | histone cluster 1, H2ah | histone cluster 1, H2ae | similar to histone 2a | histone cluster 1, H2af | histone cluster 1, H2ag | histone cluster 1, H2an | histone cluster 1, H2ab | histone cluster 1, H2ad	RP23-480B19.10 | Hist1h2ak | Hist1h2an | Hist1h2ag | Hist1h2af | Hist1h2ac | Hist1h2ad | Hist1h2ae | Hist1h2ah | Hist1h2ab | Hist1h2ai | Hist1h2ao	NM_175661 | NM_178183 | NM_178185 | NM_178188 | NM_178182 | NM_178184 | NM_175659	21902766	Mm.262527	665433 | 319170 | 319166 | 319169 | 319173 | 319191 | 319164 | 319165 | 319168 | 319167 | 319171 | 319172	10403955	+	BC147161	13	21902324	NA
java.awt.Color[r=255,g=255,b=255]	10404045	NM_178185	Hist1h2ao	"histone cluster 1, H2ao "	NM_178185	GO:0006334	nucleosome assembly	inferred from electronic annotation	GO:0000786 // GO:0005634 // GO:0005694	nucleosome // nucleus // chromosome	inferred from electronic annotation // inferred from electronic annotation // inferred from electronic annotation	GO:0003677	DNA binding	inferred from electronic annotation	histone cluster 1, H2ak | histone cluster 1, H2ac | histone cluster 1, H2ai | histone cluster 1, H2ao | histone cluster 1, H2ah | histone cluster 1, H2ae | similar to histone 2a | histone cluster 1, H2af | histone cluster 1, H2ag | histone cluster 1, H2an | histone cluster 1, H2ab | histone cluster 1, H2ad	RP23-480B19.10 | Hist1h2ak | Hist1h2an | Hist1h2ag | Hist1h2af | Hist1h2ac | Hist1h2ad | Hist1h2ae | Hist1h2ah | Hist1h2ab | Hist1h2ai | Hist1h2ao	NM_175661 | NM_178183 | NM_178185 | NM_178188 | NM_178182 | NM_178184 | NM_175659	23666821	Mm.262527	665433 | 319170 | 319166 | 319169 | 319173 | 319191 | 319164 | 319165 | 319168 | 319167 | 319171 | 319172	10404045	+	BC116373	13	23666250	NA
java.awt.Color[r=255,g=255,b=255]	10408072	NM_178185	Hist1h2ao	"histone cluster 1, H2ao "	NM_178185	GO:0006334	nucleosome assembly	inferred from electronic annotation	GO:0000786 // GO:0005634 // GO:0005694	nucleosome // nucleus // chromosome	inferred from electronic annotation // inferred from electronic annotation // inferred from electronic annotation	GO:0003677	DNA binding	inferred from electronic annotation	histone cluster 1, H2ak | histone cluster 1, H2ac | histone cluster 1, H2ai | histone cluster 1, H2ao | histone cluster 1, H2ah | histone cluster 1, H2ae | similar to histone 2a | histone cluster 1, H2ag | histone cluster 1, H2an | histone cluster 1, H2ab | histone cluster 1, H2ad	RP23-480B19.10 | Hist1h2ak | Hist1h2an | Hist1h2ag | Hist1h2ac | Hist1h2ad | Hist1h2ae | Hist1h2ah | Hist1h2ab | Hist1h2ai | Hist1h2ao	NM_178183 | NM_178185 | NM_178188 | NM_178182 | NM_178184 | NM_175659	21814000	Mm.262527	665433 | 319170 | 319166 | 319169 | 319191 | 319164 | 319165 | 319168 | 319167 | 319171 | 319172	10408072	-	BC116373	13	21813311	NA
java.awt.Color[r=255,g=255,b=255]	10408094	ENSMUST00000091745	Hist1h2ao	"histone cluster 1, H2ao (Hist1h2ao), mRNA "	ENSMUST00000091745	GO:0006334	nucleosome assembly	inferred from electronic annotation	GO:0000786 // GO:0005634 // GO:0005694	nucleosome // nucleus // chromosome	inferred from electronic annotation // inferred from electronic annotation // inferred from electronic annotation	GO:0003677	DNA binding	inferred from electronic annotation	histone cluster 1, H2ak | histone cluster 1, H2ac | histone cluster 1, H2ai | histone cluster 1, H2ao | histone cluster 1, H2ah | histone cluster 1, H2ae | similar to histone 2a | histone cluster 1, H2af | histone cluster 1, H2ag | histone cluster 1, H2an | histone cluster 1, H2ab | histone cluster 1, H2ad	RP23-480B19.10 | Hist1h2ak | Hist1h2an | Hist1h2ag | Hist1h2af | Hist1h2ac | Hist1h2ad | Hist1h2ae | Hist1h2ah | Hist1h2ab | Hist1h2ai | Hist1h2ao	NM_175661 | NM_178183 | NM_178185 | NM_178188 | NM_178182 | NM_178184 | NM_175659	21925356	Mm.262527	665433 | 319170 | 319166 | 319169 | 319173 | 319191 | 319164 | 319165 | 319168 | 319167 | 319171 | 319172	10408094	-	BC147161	13	21924914	NA
java.awt.Color[r=255,g=255,b=255]	10408111	NM_178185	Hist1h2ao	"histone cluster 1, H2ao "	NM_178185	GO:0006334	nucleosome assembly	inferred from electronic annotation	GO:0000786 // GO:0005634 // GO:0005694	nucleosome // nucleus // chromosome	inferred from electronic annotation // inferred from electronic annotation // inferred from electronic annotation	GO:0003677	DNA binding	inferred from electronic annotation	histone cluster 1, H2ak | histone cluster 1, H2ac | histone cluster 1, H2ai | histone cluster 1, H2ao | histone cluster 1, H2ah | histone cluster 1, H2ae | similar to histone 2a | histone cluster 1, H2af | histone cluster 1, H2ag | histone cluster 1, H2an | histone cluster 1, H2ab | histone cluster 1, H2ad	RP23-480B19.10 | Hist1h2ak | Hist1h2an | Hist1h2ag | Hist1h2af | Hist1h2ac | Hist1h2ad | Hist1h2ae | Hist1h2ah | Hist1h2ab | Hist1h2ai | Hist1h2ao	NM_175661 | NM_178183 | NM_178185 | NM_178188 | NM_178182 | NM_178184 | NM_175659	22127421	Mm.262527	665433 | 319170 | 319166 | 319169 | 319173 | 319191 | 319164 | 319165 | 319168 | 319167 | 319171 | 319172	10408111	-	BC116373	13	22127035	NA
java.awt.Color[r=255,g=255,b=255]	10408118	NM_178185	Hist1h2ao	"histone cluster 1, H2ao "	NM_178185	GO:0006334	nucleosome assembly	inferred from electronic annotation	GO:0000786 // GO:0005634 // GO:0005694	nucleosome // nucleus // chromosome	inferred from electronic annotation // inferred from electronic annotation // inferred from electronic annotation	GO:0003677	DNA binding	inferred from electronic annotation	histone cluster 1, H2ak | histone cluster 1, H2ac | histone cluster 1, H2ai | histone cluster 1, H2ao | histone cluster 1, H2ah | histone cluster 1, H2ae | similar to histone 2a | histone cluster 1, H2af | histone cluster 1, H2ag | histone cluster 1, H2an | histone cluster 1, H2ab | histone cluster 1, H2ad	RP23-480B19.10 | Hist1h2ak | Hist1h2an | Hist1h2ag | Hist1h2af | Hist1h2ac | Hist1h2ad | Hist1h2ae | Hist1h2ah | Hist1h2ab | Hist1h2ai | Hist1h2ao	NM_175661 | NM_178183 | NM_178185 | NM_178188 | NM_178182 | NM_178184 | NM_175659 | NM_178186	22134818	Mm.262527	665433 | 319170 | 319166 | 319169 | 319173 | 319191 | 319164 | 319165 | 319168 | 319167 | 319171 | 319172	10408118	-	BC116373	13	22134346	NA
java.awt.Color[r=255,g=255,b=255]	10408246	ENSMUST00000091701	Hist1h3a	"histone cluster 1, H3a (Hist1h3a), mRNA "	ENSMUST00000091701	GO:0006334	nucleosome assembly	inferred from electronic annotation	GO:0000786 // GO:0005634 // GO:0005694	nucleosome // nucleus // chromosome	inferred from electronic annotation // inferred from electronic annotation // inferred from electronic annotation	GO:0003677	DNA binding	inferred from electronic annotation	histone cluster 1, H3d | histone cluster 1, H3a | histone cluster 2, H3c2 | histone cluster 1, H3b | histone cluster 2, H3c1 | histone cluster 2, H3b | histone cluster 1, H3e | histone cluster 1, H3h | histone cluster 1, H3f | histone cluster 1, H3i | histone cluster 1, H3c | histone cluster 1, H3g	Hist1h3h | Hist2h3b | Hist1h3d | Hist1h3i | Hist1h3e | Hist1h3b | Hist1h3c | Hist1h3f | Hist1h3a | Hist1h3g | Hist2h3c1 | Hist2h3c2	NM_178215 | NM_178207 | NM_013550 | NM_178203 | NM_178205 | NM_019469 | NM_178204	23854255	Mm.347699	319148 | 319153 | 97114 | 360198 | 319150 | 97908 | 319154 | 15077 | 319149 | 260423 | 319152 | 319151	10408246	-	BC116383	13	23853722	GO:0005634
java.awt.Color[r=255,g=255,b=255]	10404028	NM_145073	Hist1h3g	"histone cluster 1, H3g "	NM_145073	GO:0006334	nucleosome assembly	inferred from electronic annotation	GO:0000786 // GO:0005634 // GO:0005694	nucleosome // nucleus // chromosome	inferred from electronic annotation // inferred from electronic annotation // inferred from electronic annotation	GO:0003677	DNA binding	inferred from electronic annotation	histone cluster 1, H3d | histone cluster 1, H3a | histone cluster 2, H3c2 | histone cluster 1, H3b | histone cluster 2, H3c1 | histone cluster 2, H3b | histone cluster 1, H3e | histone cluster 1, H3h | histone cluster 1, H3f | histone cluster 1, H3i | histone cluster 1, H3c | histone cluster 1, H3g	Hist1h3h | Hist2h3b | Hist1h3d | Hist1h3i | Hist1h3e | Hist1h3b | Hist1h3c | Hist1h3f | Hist1h3a | Hist1h3g | Hist2h3c1 | Hist2h3c2	NM_178215 | NM_178203 | NM_178206 | NM_178205 | NM_019469 | NM_178204 | NM_145073	23627820	Mm.347699	319148 | 319153 | 97114 | 360198 | 319150 | 97908 | 319154 | 15077 | 319149 | 260423 | 319151 | 319152	10404028	+	BC116383	13	23627287	GO:0005634
java.awt.Color[r=255,g=255,b=255]	10408083	NM_178207	Hist1h3i	"histone cluster 1, H3i "	NM_178207	GO:0006334	nucleosome assembly	inferred from electronic annotation	GO:0000786 // GO:0005634 // GO:0005694	nucleosome // nucleus // chromosome	inferred from electronic annotation // inferred from electronic annotation // inferred from electronic annotation	GO:0003677	DNA binding	inferred from electronic annotation	histone cluster 1, H3d | histone cluster 1, H3a | histone cluster 2, H3c2 | histone cluster 1, H3b | histone cluster 2, H3c1 | histone cluster 2, H3b | histone cluster 1, H3e | histone cluster 1, H3h | histone cluster 1, H3f | histone cluster 1, H3i | histone cluster 1, H3c | histone cluster 1, H3g	Hist1h3h | Hist2h3b | Hist1h3d | Hist1h3i | Hist1h3e | Hist1h3b | Hist1h3c | Hist1h3f | Hist1h3a | Hist1h3g | Hist2h3c1 | Hist2h3c2	NM_178215 | NM_178207 | NM_178203 | NM_178205 | NM_019469 | NM_178204	21875266	Mm.347699	319148 | 319153 | 97114 | 360198 | 319150 | 97908 | 319154 | 15077 | 319149 | 260423 | 319152 | 319151	10408083	-	BC116383	13	21874784	GO:0005634
java.awt.Color[r=255,g=255,b=255]	10408074	NM_178193	Hist1h4b	"histone cluster 1, H4b "	NM_178193	GO:0006334	nucleosome assembly	inferred from electronic annotation	GO:0000786 // GO:0005634 // GO:0005694	nucleosome // nucleus // chromosome	inferred from electronic annotation // inferred from electronic annotation // inferred from electronic annotation	GO:0003677	DNA binding	inferred from electronic annotation	histone cluster 1, H4f | histone cluster 1, H4j | histone cluster 1, H4k | histone cluster 1, H4b | histone cluster 1, H4h | histone cluster 4, H4 | histone cluster 1, H4i | histone cluster 1, H4c | histone cluster 2, H4 | histone cluster 1, H4a | histone cluster 1, H4m | histone cluster 1, H4d	Hist1h4d | Hist1h4i | Hist1h4h | Hist2h4 | Hist1h4c | Hist1h4m | Hist1h4j | Hist4h4 | Hist1h4a | Hist1h4b | Hist1h4k | Hist1h4f	NM_175657 | NM_178211 | NM_178192 | NM_178193 | NM_178210	21842422	Mm.144300	320332 | 319157 | 319155 | 319161 | 69386 | 319160 | 319159 | 97122 | 319156 | 326619 | 326620 | 319158	10408074	-	BC115448	13	21842011	NA
java.awt.Color[r=255,g=255,b=255]	10404067	NM_178193	Hist1h4b	"histone cluster 1, H4b "	NM_178193	GO:0006334	nucleosome assembly	inferred from electronic annotation	GO:0000786 // GO:0005634 // GO:0005694	nucleosome // nucleus // chromosome	inferred from electronic annotation // inferred from electronic annotation // inferred from electronic annotation	GO:0003677	DNA binding	inferred from electronic annotation	histone cluster 1, H4f | histone cluster 1, H4j | histone cluster 1, H4k | histone cluster 1, H4b | histone cluster 1, H4h | histone cluster 4, H4 | histone cluster 1, H4i | histone cluster 1, H4c | histone cluster 2, H4 | histone cluster 1, H4a | histone cluster 1, H4m | histone cluster 1, H4d	Hist1h4d | Hist1h4i | Hist1h4h | Hist2h4 | Hist1h4c | Hist1h4m | Hist1h4j | Hist4h4 | Hist1h4a | Hist1h4b | Hist1h4k | Hist1h4f	NM_175657 | NM_178192 | NM_178208 | NM_175655 | NM_178193	23849201	Mm.144300	320332 | 319157 | 319155 | 319161 | 69386 | 319160 | 319159 | 97122 | 319156 | 326619 | 326620 | 319158	10404067	+	BC132186	13	23848887	NA
java.awt.Color[r=255,g=255,b=255]	10408243	NM_178193	Hist1h4b	"histone cluster 1, H4b "	NM_178193	GO:0006334	nucleosome assembly	inferred from electronic annotation	GO:0000786 // GO:0005634 // GO:0005694	nucleosome // nucleus // chromosome	inferred from electronic annotation // inferred from electronic annotation // inferred from electronic annotation	GO:0003677	DNA binding	inferred from electronic annotation	histone cluster 1, H4f | histone cluster 1, H4j | histone cluster 1, H4k | histone cluster 1, H4b | histone cluster 1, H4h | histone cluster 4, H4 | histone cluster 1, H4i | histone cluster 1, H4c | histone cluster 2, H4 | histone cluster 1, H4a | histone cluster 1, H4m | histone cluster 1, H4d	Hist1h4d | Hist1h4i | Hist1h4h | Hist2h4 | Hist1h4c | Hist1h4m | Hist1h4j | Hist4h4 | Hist1h4a | Hist1h4b | Hist1h4k | Hist1h4f	NM_175657 | NM_178192 | NM_178208 | NM_175655 | NM_178193	23853118	Mm.144300	320332 | 319157 | 319155 | 319161 | 69386 | 319160 | 319159 | 97122 | 319156 | 326619 | 326620 | 319158	10408243	-	BC119241	13	23852671	NA
java.awt.Color[r=255,g=255,b=255]	10404051	NM_175654	Hist1h4d	"histone cluster 1, H4d "	NM_175654	GO:0006334	nucleosome assembly	inferred from electronic annotation	GO:0000786 // GO:0005634 // GO:0005694	nucleosome // nucleus // chromosome	inferred from electronic annotation // inferred from electronic annotation // inferred from electronic annotation	GO:0003677	DNA binding	inferred from electronic annotation	histone cluster 1, H4f | histone cluster 1, H4j | histone cluster 1, H4b | histone cluster 1, H4k | histone cluster 1, H4h | histone cluster 4, H4 | histone cluster 1, H4i | histone cluster 1, H4c | histone cluster 2, H4 | histone cluster 1, H4a | histone cluster 1, H4m | histone cluster 1, H4d	Hist1h4d | Hist1h4i | Hist1h4h | Hist2h4 | Hist1h4c | Hist1h4m | Hist1h4j | Hist1h4a | Hist4h4 | Hist1h4b | Hist1h4k | Hist1h4f	NM_175654	23673782	Mm.144300	320332 | 319157 | 319155 | 319161 | 69386 | 319160 | 319159 | 97122 | 319156 | 326619 | 326620 | 319158	10404051	+	NM_175654	13	23673468	NA
java.awt.Color[r=255,g=255,b=255]	10403957	NM_175657	Hist1h4m	"histone cluster 1, H4m "	NM_175657	GO:0006334	nucleosome assembly	inferred from electronic annotation	GO:0000786 // GO:0005634 // GO:0005694	nucleosome // nucleus // chromosome	inferred from electronic annotation // inferred from electronic annotation // inferred from electronic annotation	GO:0003677	DNA binding	inferred from electronic annotation	histone cluster 1, H4f | histone cluster 1, H4j | histone cluster 1, H4k | histone cluster 1, H4b | histone cluster 1, H4h | histone cluster 4, H4 | histone cluster 1, H4i | histone cluster 1, H4c | histone cluster 2, H4 | histone cluster 1, H4a | histone cluster 1, H4m | histone cluster 1, H4d	Hist1h4d | Hist1h4i | Hist1h4h | Hist2h4 | Hist1h4c | Hist1h4m | Hist1h4j | Hist4h4 | Hist1h4a | Hist1h4b | Hist1h4k | Hist1h4f	NM_175657 | NM_178192 | NM_175655 | NM_178193 | NM_175656	21903964	Mm.144300	320332 | 319157 | 319155 | 319161 | 69386 | 319160 | 319159 | 97122 | 319156 | 326619 | 326620 | 319158	10403957	+	BC092144	13	21903647	NA
java.awt.Color[r=255,g=255,b=255]	10408092	NM_175657	Hist1h4m	"histone cluster 1, H4m "	NM_175657	GO:0006334	nucleosome assembly	inferred from electronic annotation	GO:0000786 // GO:0005634 // GO:0005694	nucleosome // nucleus // chromosome	inferred from electronic annotation // inferred from electronic annotation // inferred from electronic annotation	GO:0003677	DNA binding	inferred from electronic annotation	histone cluster 1, H4f | histone cluster 1, H4j | histone cluster 1, H4k | histone cluster 1, H4b | histone cluster 1, H4h | histone cluster 4, H4 | histone cluster 1, H4i | histone cluster 1, H4c | histone cluster 2, H4 | histone cluster 1, H4a | histone cluster 1, H4m | histone cluster 1, H4d	Hist1h4d | Hist1h4i | Hist1h4h | Hist2h4 | Hist1h4c | Hist1h4m | Hist1h4j | Hist4h4 | Hist1h4a | Hist1h4b | Hist1h4k | Hist1h4f	NM_175657 | NM_178192 | NM_175655 | NM_178193 | NM_175656	21924033	Mm.144300	320332 | 319157 | 319155 | 319161 | 69386 | 319160 | 319159 | 97122 | 319156 | 326619 | 326620 | 319158	10408092	-	BC092144	13	21923716	NA
java.awt.Color[r=255,g=255,b=255]	10494390	NM_013549	Hist2h2aa1	"histone cluster 2, H2aa1 "	NM_013549	GO:0006334	nucleosome assembly	inferred from electronic annotation	GO:0000786 // GO:0005634 // GO:0005694	nucleosome // nucleus // chromosome	inferred from electronic annotation // inferred from electronic annotation // inferred from electronic annotation	GO:0003677	DNA binding	inferred from electronic annotation	histone cluster 2, H3c2 | histone cluster 1, H3b | histone cluster 2, H2aa2 | histone cluster 2, H3c1 | histone cluster 1, H2ai | histone cluster 2, H3b | histone cluster 1, H3e | histone cluster 1, H2ae | histone cluster 1, H3f | histone cluster 2, H2aa1 | histone cluster 1, H2ab | histone cluster 1, H3d | histone cluster 1, H2ac | histone cluster 1, H2ao | similar to histone 2a | histone cluste…	Hist2h2aa1 | RP23-480B19.10 | Hist2h3b | Hist1h3d | Hist1h2an | Hist2h2aa2 | Hist1h2ag | Hist2h2ac | Hist1h2ac | Hist1h3e | Hist1h2ad | Hist1h3b | Hist1h2ae | Hist1h3c | Hist1h2ab | Hist1h2ai | Hist1h3f | Hist2h3c1 | Hist1h2ao | Hist2h3c2	NM_178212 | NM_013549 | NM_178188 | NM_178184 | NM_175662	96050038	Mm.423402	665433 | 319170 | 319148 | 319166 | 97114 | 319176 | 319150 | 319191 | 319154 | 15077 | 319164 | 319192 | 319149 | 260423 | 15267 | 319165 | 319151 | 319167 | 319171 | 319172	10494390	+	BC089519	3	96049420	GO:0005634
java.awt.Color[r=255,g=255,b=255]	10494395	NM_013549	Hist2h2aa1	"histone cluster 2, H2aa1 "	NM_013549	GO:0006334	nucleosome assembly	inferred from electronic annotation	GO:0000786 // GO:0005634 // GO:0005694	nucleosome // nucleus // chromosome	inferred from electronic annotation // inferred from electronic annotation // inferred from electronic annotation	GO:0003677	DNA binding	inferred from electronic annotation	histone cluster 1, H3a | histone cluster 1, H3b | histone cluster 2, H3c2 | histone cluster 2, H2aa2 | histone cluster 2, H3c1 | histone cluster 1, H2ai | histone cluster 2, H3b | histone cluster 1, H3e | histone cluster 1, H2ae | histone cluster 1, H3f | histone cluster 1, H3i | histone cluster 2, H2aa1 | histone cluster 1, H2ab | histone cluster 1, H3d | histone cluster 1, H2ac | histone cluste…	Hist2h2aa1 | Hist1h3h | RP23-480B19.10 | Hist2h3b | Hist1h3d | Hist1h2an | Hist2h2aa2 | Hist1h3i | Hist1h2ag | Hist2h2ac | Hist1h2ac | Hist1h3e | Hist1h2ad | Hist1h3b | Hist1h2ae | Hist1h3c | Hist1h2ab | Hist1h2ai | Hist1h3a | Hist1h3f | Hist1h3g | Hist2h3c1 | Hist1h2ao | Hist2h3c2	NM_178215 | NM_178212 | NM_013549 | NM_178203 | NM_178188 | NM_178205 | NM_178184 | NM_019469 | NM_178204 | NM_175662 | NM_178216	96052431	Mm.423402	665433 | 319170 | 319148 | 319153 | 319166 | 97114 | 319176 | 360198 | 319150 | 97908 | 319191 | 319154 | 15077 | 319164 | 319192 | 319149 | 260423 | 15267 | 319165 | 319152 | 319151 | 319167 | 319171 | 319172	10494395	+	BC116383	3	96049477	GO:0005634
java.awt.Color[r=255,g=255,b=255]	10500329	NM_013549	Hist2h2aa1	"histone cluster 2, H2aa1 "	NM_013549	GO:0006334	nucleosome assembly	inferred from electronic annotation	GO:0000786 // GO:0005634 // GO:0005694	nucleosome // nucleus // chromosome	inferred from electronic annotation // inferred from electronic annotation // inferred from electronic annotation	GO:0003677	DNA binding	inferred from electronic annotation	histone cluster 2, H2aa2 | histone cluster 2, H2aa1 | histone cluster 2, H2ac	Hist2h2aa1 | Hist2h2aa2 | Hist2h2ac	NM_178212 | NM_013549 | NM_175662	96044216	Mm.358954	319176 | 319192 | 15267	10500329	-	BC089519	3	96043639	NA
java.awt.Color[r=255,g=255,b=255]	10409220	NM_178212	Hist2h2aa2	"histone cluster 2, H2aa2 "	NM_178212	GO:0006334	nucleosome assembly	inferred from electronic annotation	GO:0000786 // GO:0005634 // GO:0005694	nucleosome // nucleus // chromosome	inferred from electronic annotation // inferred from electronic annotation // inferred from electronic annotation	GO:0003677	DNA binding	inferred from electronic annotation	histone cluster 2, H2aa2 | histone cluster 2, H2aa1 | histone cluster 2, H2ac	Hist2h2aa1 | Hist2h2aa2 | Hist2h2ac	NM_178212 | NM_175662	51298434	Mm.358954	319176 | 319192 | 15267	10409220	-	NM_178212	13	51298057	NA
java.awt.Color[r=255,g=255,b=255]	10500324	ENSMUST00000090782	Hist2h2ac	"histone cluster 2, H2ac (Hist2h2ac), mRNA "	ENSMUST00000090782	GO:0006334	nucleosome assembly	inferred from electronic annotation	GO:0000786 // GO:0005634 // GO:0005694	nucleosome // nucleus // chromosome	inferred from electronic annotation // inferred from electronic annotation // inferred from electronic annotation	GO:0003677	DNA binding	inferred from electronic annotation	histone cluster 2, H2ab | histone cluster 2, H2aa2 | histone cluster 2, H2aa1 | histone cluster 1, H2ah | histone cluster 2, H2ac	Hist2h2aa1 | Hist2h2aa2 | Hist2h2ac | Hist2h2ab | Hist1h2ah	NM_178212 | NM_175659 | NM_175662	96024803	Mm.262527	319176 | 621893 | 319192 | 15267 | 319168	10500324	-	BC117094	3	96024284	NA
java.awt.Color[r=255,g=255,b=255]	10403941	NM_178215	Hist2h3b	"histone cluster 2, H3b "	NM_178215	GO:0006334	nucleosome assembly	inferred from electronic annotation	GO:0000786 // GO:0005634 // GO:0005694	nucleosome // nucleus // chromosome	inferred from electronic annotation // inferred from electronic annotation // inferred from electronic annotation	GO:0003677	DNA binding	inferred from electronic annotation	histone cluster 1, H3d | histone cluster 1, H3a | histone cluster 2, H3c2 | histone cluster 1, H3b | histone cluster 2, H3c1 | histone cluster 2, H3b | histone cluster 1, H3e | histone cluster 1, H3h | histone cluster 1, H3f | histone cluster 1, H3i | histone cluster 1, H3c | histone cluster 1, H3g	Hist1h3h | Hist2h3b | Hist1h3d | Hist1h3i | Hist1h3e | Hist1h3b | Hist1h3c | Hist1h3f | Hist1h3a | Hist1h3g | Hist2h3c1 | Hist2h3c2	NM_178215 | NM_178203 | NM_178206 | NM_178205 | NM_019469 | NM_178204	21809984	Mm.347699	319148 | 319153 | 97114 | 360198 | 319150 | 97908 | 319154 | 15077 | 319149 | 260423 | 319151 | 319152	10403941	+	BC116383	13	21809497	GO:0005634
java.awt.Color[r=255,g=255,b=255]	10494405	NM_178215	Hist2h3b	"histone cluster 2, H3b "	NM_178215	GO:0006334	nucleosome assembly	inferred from electronic annotation	GO:0000786 // GO:0005634 // GO:0005694	nucleosome // nucleus // chromosome	inferred from electronic annotation // inferred from electronic annotation // inferred from electronic annotation	GO:0003677	DNA binding	inferred from electronic annotation	histone cluster 1, H3a | histone cluster 1, H3b | histone cluster 2, H3c2 | histone cluster 2, H3c1 | histone cluster 2, H3b | histone cluster 1, H3e | histone cluster 1, H3f | histone cluster 1, H3i | histone cluster 1, H3d | histone cluster 1, H3h | histone cluster 1, H3c | histone cluster 1, H3g	Hist1h3h | Hist2h3b | Hist1h3d | Hist1h3i | Hist1h3e | Hist1h3b | Hist1h3c | Hist1h3a | Hist1h3f | Hist1h3g | Hist2h3c1 | Hist2h3c2	NM_178215 | NM_178203 | NM_178205 | NM_019469 | NM_178204	96073027	Mm.347699	319148 | 319153 | 97114 | 360198 | 319150 | 97908 | 319154 | 15077 | 319149 | 260423 | 319152 | 319151	10494405	+	BC116383	3	96072617	GO:0005634
java.awt.Color[r=255,g=255,b=255]	10404065	ENSMUST00000091703	Hist2h3c2	"histone cluster 2, H3c2 (Hist2h3c2), mRNA; histone cluster 1, H3b (Hist1h3b), mRNA "	ENSMUST00000091703	GO:0006334	nucleosome assembly	inferred from electronic annotation	GO:0000786 // GO:0005634 // GO:0005694	nucleosome // nucleus // chromosome	inferred from electronic annotation // inferred from electronic annotation // inferred from electronic annotation	GO:0003677	DNA binding	inferred from electronic annotation	histone cluster 1, H3d | histone cluster 1, H3a | histone cluster 2, H3c2 | histone cluster 1, H3b | histone cluster 2, H3c1 | histone cluster 2, H3b | histone cluster 1, H3e | histone cluster 1, H3h | histone cluster 1, H3f | histone cluster 1, H3i | histone cluster 1, H3c | histone cluster 1, H3g	Hist1h3h | Hist2h3b | Hist1h3d | Hist1h3i | Hist1h3e | Hist1h3b | Hist1h3c | Hist1h3a | Hist1h3f | Hist1h3g | Hist2h3c1 | Hist2h3c2	NM_178215 | NM_178203 | NM_178205 | NM_019469 | NM_178204	23844659	Mm.347699	319148 | 319153 | 97114 | 360198 | 319150 | 97908 | 319154 | 15077 | 319149 | 260423 | 319152 | 319151	10404065	+	BC116383	13	23844249	GO:0005634
java.awt.Color[r=255,g=255,b=255]	10404049	ENSMUST00000105105	Hist2h3c2	"histone cluster 2, H3c2 (Hist2h3c2), mRNA; histone cluster 1, H3d (Hist1h3d), mRNA "	ENSMUST00000105105	GO:0006334	nucleosome assembly	inferred from electronic annotation	GO:0000786 // GO:0005634 // GO:0005694	nucleosome // nucleus // chromosome	inferred from electronic annotation // inferred from electronic annotation // inferred from electronic annotation	GO:0003677	DNA binding	inferred from electronic annotation	histone cluster 1, H3d | histone cluster 1, H3a | histone cluster 2, H3c2 | histone cluster 1, H3b | histone cluster 2, H3c1 | histone cluster 2, H3b | histone cluster 1, H3e | histone cluster 1, H3h | histone cluster 1, H3f | histone cluster 1, H3i | histone cluster 1, H3c | histone cluster 1, H3g	Hist1h3h | Hist2h3b | Hist1h3d | Hist1h3i | Hist1h3e | Hist1h3b | Hist1h3c | Hist1h3a | Hist1h3f | Hist1h3g | Hist2h3c1 | Hist2h3c2	NM_178215 | NM_178203 | NM_178205 | NM_019469 | NM_178204	23668081	Mm.347699	319148 | 319153 | 97114 | 360198 | 319150 | 97908 | 319154 | 15077 | 319149 | 260423 | 319152 | 319151	10404049	+	BC116383	13	23667671	GO:0005634
java.awt.Color[r=255,g=255,b=255]	10408202	ENSMUST00000105107 // ENSMUST00000105107 // ENSMUST00000105107 // ENSMUST00000105107	Hist2h3c2 // Hist2h3c2 // Hist2h3c2 // Hist2h3c2	"histone cluster 2, H3c2 (Hist2h3c2), mRNA; histone cluster 1, H3e (Hist1h3e), mRNA // histone cluster 2, H3c2 (Hist2h3c2), mRNA; histone cluster 1, H3e (Hist1h3e), mRNA // histone cluster 2, H3c2 (Hist2h3c2), mRNA; histone cluster 1, H3e (Hist1h3e), mRNA // histone cluster 2, H3c2 (Hist2h3c2), mRNA; histone cluster 1, H3e (Hist1h3e), mRNA "	ENSMUST00000105107	GO:0006334 // GO:0006334 // GO:0006334 // GO:0006334	nucleosome assembly // nucleosome assembly // nucleosome assembly // nucleosome assembly	inferred from electronic annotation // inferred from electronic annotation // inferred from electronic annotation // inferred from electronic annotation	GO:0000786 // GO:0005634 // GO:0005694 // GO:0000786 // GO:0005634 // GO:0005694 // GO:0000786 // GO:0005634 // GO:0005694 // GO:0000786 // GO:0005634 // GO:0005694	nucleosome // nucleus // chromosome // nucleosome // nucleus // chromosome // nucleosome // nucleus // chromosome // nucleosome // nucleus // chromosome	inferred from electronic annotation // inferred from electronic annotation // inferred from electronic annotation // inferred from electronic annotation // inferred from electronic annotation // inferred from electronic annotation // inferred from electronic annotation // inferred from electronic annotation // inferred from electronic annotation // inferred from electronic annotation // inferred …	GO:0003677 // GO:0003677 // GO:0003677 // GO:0003677	DNA binding // DNA binding // DNA binding // DNA binding	inferred from electronic annotation // inferred from electronic annotation // inferred from electronic annotation // inferred from electronic annotation	histone cluster 1, H3d | histone cluster 1, H3a | histone cluster 2, H3c2 | histone cluster 1, H3b | histone cluster 2, H3c1 | histone cluster 2, H3b | histone cluster 1, H3e | histone cluster 1, H3h | histone cluster 1, H3f | histone cluster 1, H3i | histone cluster 1, H3c | histone cluster 1, H3g	Hist1h3h | Hist2h3b | Hist1h3d | Hist1h3i | Hist1h3e | Hist1h3b | Hist1h3c | Hist1h3a | Hist1h3f | Hist1h3g | Hist2h3c1 | Hist2h3c2	NM_178215 | NM_178203 | NM_178205 | NM_019469 | NM_178204	23654234	Mm.347699	319148 | 319153 | 97114 | 360198 | 319150 | 97908 | 319154 | 15077 | 319149 | 260423 | 319152 | 319151	10408202	-	BC116383	13	23653824	GO:0005634
java.awt.Color[r=255,g=255,b=255]	10408239	ENSMUST00000099704 // ENSMUST00000099704 // ENSMUST00000099704 // ENSMUST00000099704	Hist2h3c2 // Hist2h3c2 // Hist2h3c2 // Hist2h3c2	"histone cluster 2, H3c2 (Hist2h3c2), mRNA; histone cluster 1, H3c (Hist1h3c), mRNA // histone cluster 2, H3c2 (Hist2h3c2), mRNA; histone cluster 1, H3c (Hist1h3c), mRNA // histone cluster 2, H3c2 (Hist2h3c2), mRNA; histone cluster 1, H3c (Hist1h3c), mRNA // histone cluster 2, H3c2 (Hist2h3c2), mRNA; histone cluster 1, H3c (Hist1h3c), mRNA "	ENSMUST00000099704	GO:0006334 // GO:0006334 // GO:0006334 // GO:0006334	nucleosome assembly // nucleosome assembly // nucleosome assembly // nucleosome assembly	inferred from electronic annotation // inferred from electronic annotation // inferred from electronic annotation // inferred from electronic annotation	GO:0000786 // GO:0005634 // GO:0005694 // GO:0000786 // GO:0005634 // GO:0005694 // GO:0000786 // GO:0005634 // GO:0005694 // GO:0000786 // GO:0005634 // GO:0005694	nucleosome // nucleus // chromosome // nucleosome // nucleus // chromosome // nucleosome // nucleus // chromosome // nucleosome // nucleus // chromosome	inferred from electronic annotation // inferred from electronic annotation // inferred from electronic annotation // inferred from electronic annotation // inferred from electronic annotation // inferred from electronic annotation // inferred from electronic annotation // inferred from electronic annotation // inferred from electronic annotation // inferred from electronic annotation // inferred …	GO:0003677 // GO:0003677 // GO:0003677 // GO:0003677	DNA binding // DNA binding // DNA binding // DNA binding	inferred from electronic annotation // inferred from electronic annotation // inferred from electronic annotation // inferred from electronic annotation	histone cluster 1, H3d | histone cluster 1, H3a | histone cluster 2, H3c2 | histone cluster 1, H3b | histone cluster 2, H3c1 | histone cluster 2, H3b | histone cluster 1, H3e | histone cluster 1, H3h | histone cluster 1, H3f | histone cluster 1, H3i | histone cluster 1, H3c | histone cluster 1, H3g	Hist1h3h | Hist2h3b | Hist1h3d | Hist1h3i | Hist1h3e | Hist1h3b | Hist1h3c | Hist1h3a | Hist1h3f | Hist1h3g | Hist2h3c1 | Hist2h3c2	NM_178215 | NM_175653 | NM_178203 | NM_178205 | NM_019469 | NM_178204	23837471	Mm.347699	319148 | 319153 | 97114 | 360198 | 319150 | 97908 | 319154 | 15077 | 319149 | 260423 | 319152 | 319151	10408239	-	BC116383	13	23836842	GO:0005634
java.awt.Color[r=255,g=255,b=255]	10462361	XM_916659	Hmg1l1	high-mobility group (nonhistone chromosomal) protein 1-like 1	XM_916659	---	---	---	---	---	---	---	---	---	high-mobility group (nonhistone chromosomal) protein 1-like 1 | high mobility group box 1	Hmg1l1 | Hmgb1	XR_034377 | NM_001111282 | XR_034482	29235255	Mm.313345	434174 | 15289	10462361	+	L38477	19	29234608	GO:0006810 | GO:0030235 | GO:0005615 | GO:0005515 | GO:0005634 | GO:0006809
java.awt.Color[r=255,g=255,b=255]	10353341	XM_916659	Hmg1l1	high-mobility group (nonhistone chromosomal) protein 1-like 1	XM_916659	---	---	---	---	---	---	---	---	---	high mobility group box 1 | high-mobility group (nonhistone chromosomal) protein 1-like 1	Hmg1l1 | Hmgb1	NM_001111282 | XR_034377 | XR_034482	19144047	Mm.313345	434174 | 15289	10353341	-	L38477	1	19143391	GO:0030235 | GO:0005615 | GO:0005515 | GO:0006810 | GO:0005634 | GO:0006809
java.awt.Color[r=255,g=255,b=255]	10552337	XM_916659	Hmg1l1	high-mobility group (nonhistone chromosomal) protein 1-like 1	XM_916659	---	---	---	---	---	---	---	---	---	high-mobility group (nonhistone chromosomal) protein 1-like 1 | high mobility group box 1	Hmg1l1 | Hmgb1	NM_001111282	49277373	Mm.313345	434174 | 15289	10552337	+	BC006586	7	49276117	GO:0006810 | GO:0030235 | GO:0005615 | GO:0005515 | GO:0005634 | GO:0006809
java.awt.Color[r=255,g=255,b=255]	10565589	XM_916659	Hmg1l1	high-mobility group (nonhistone chromosomal) protein 1-like 1	XM_916659	---	---	---	---	---	---	---	---	---	high-mobility group (nonhistone chromosomal) protein 1-like 1 | high mobility group box 1	Hmg1l1 | Hmgb1	NM_001111282	103352046	Mm.313345	434174 | 15289	10565589	-	BC064790	7	103351511	GO:0006810 | GO:0030235 | GO:0005615 | GO:0005515 | GO:0005634 | GO:0006809
java.awt.Color[r=255,g=255,b=255]	10591773	NM_016957	Hmgn2	high mobility group nucleosomal binding domain 2	NM_016957	GO:0006323	DNA packaging	inferred from electronic annotation	GO:0000785 // GO:0005634	chromatin // nucleus	inferred from electronic annotation // inferred from electronic annotation	GO:0003677	DNA binding	inferred from electronic annotation	predicted gene, ENSMUSG00000066826 | high mobility group nucleosomal binding domain 2 | predicted gene, ENSMUSG00000069996	ENSMUSG00000066826 | ENSMUSG00000069996 | Hmgn2	XR_030564 | XM_916806 | XR_034870 | XM_620527 | XM_001472085 | NM_016957 | XR_032823 | XM_001478345 | XM_894481	22125902	Mm.458190	15331 | 100042405 | 100041826	10591773	-	BC090836	9	22124391	NA
java.awt.Color[r=255,g=255,b=255]	10517141	NM_016957	Hmgn2	high mobility group nucleosomal binding domain 2	NM_016957	GO:0006323	DNA packaging	inferred from electronic annotation	GO:0000785 // GO:0005634	chromatin // nucleus	inferred from electronic annotation // inferred from electronic annotation	GO:0003677	DNA binding	inferred from electronic annotation	predicted gene, ENSMUSG00000066826 | high mobility group nucleosomal binding domain 2 | predicted gene, ENSMUSG00000069996	ENSMUSG00000066826 | ENSMUSG00000069996 | Hmgn2	XR_032163 | NM_016957 | XR_032823	133523906	Mm.458190	15331 | 100042405 | 100041826	10517141	-	BC090836	4	133520654	NA
java.awt.Color[r=255,g=255,b=255]	10579659	NM_016957	Hmgn2	high mobility group nucleosomal binding domain 2	NM_016957	GO:0006323	DNA packaging	inferred from electronic annotation	GO:0000785 // GO:0005634	chromatin // nucleus	inferred from electronic annotation // inferred from electronic annotation	GO:0003677	DNA binding	inferred from electronic annotation	predicted gene, ENSMUSG00000066826 | predicted gene, EG633752 | high mobility group nucleosomal binding domain 2 | predicted gene, EG626954 | predicted gene, ENSMUSG00000069996	EG633752 | EG626954 | ENSMUSG00000066826 | ENSMUSG00000069996 | Hmgn2	XR_030564 | XM_916806 | XR_034870 | XM_980525 | XM_620527 | XM_001478555 | XM_001472085 | XM_001480849 | NM_016957 | XR_032823 | XM_891577 | XM_001478345 | XM_894481 | XM_001476615	74829162	Mm.458190	15331 | 633752 | 100042405 | 100041826 | 626954	10579659	-	BC090837	8	74827954	NA
java.awt.Color[r=255,g=255,b=255]	10427310	NM_001039129	Hnrnpa1	heterogeneous nuclear ribonucleoprotein A1	NM_001039129	GO:0006396 // GO:0006397 // GO:0006810 // GO:0008380 // GO:0051028	RNA processing // mRNA processing // transport // RNA splicing // mRNA transport	inferred from electronic annotation // inferred from electronic annotation // inferred from electronic annotation // inferred from electronic annotation // inferred from electronic annotation	GO:0005634 // GO:0005681 // GO:0005737 // GO:0030529	nucleus // spliceosome // cytoplasm // ribonucleoprotein complex	inferred from direct assay // inferred from electronic annotation // inferred from electronic annotation // inferred from electronic annotation	GO:0000166 // GO:0003676 // GO:0003723	nucleotide binding // nucleic acid binding // RNA binding	inferred from electronic annotation // inferred from electronic annotation // inferred from electronic annotation	predicted gene, EG434858 | heterogeneous nuclear ribonucleoprotein A1 | predicted gene, 654467	654467 | Hnrnpa1 | EG434858	NR_002885 | NR_002883 | NM_001039129 | NM_010447	103075388	Mm.237064	434858 | 654467 | 15382	10427310	+	BC089340	15	103070848	GO:0005634
java.awt.Color[r=255,g=255,b=255]	10544720	NM_016806	Hnrnpa2b1	heterogeneous nuclear ribonucleoprotein A2/B1	NM_016806	GO:0006396 // GO:0006397 // GO:0008380	RNA processing // mRNA processing // RNA splicing	inferred from electronic annotation // inferred from electronic annotation // inferred from electronic annotation	GO:0005634 // GO:0005681 // GO:0030529	nucleus // spliceosome // ribonucleoprotein complex	inferred from electronic annotation // inferred from electronic annotation // inferred from electronic annotation	GO:0000166 // GO:0003676 // GO:0003723 // GO:0005515	nucleotide binding // nucleic acid binding // RNA binding // protein binding	inferred from electronic annotation // inferred from electronic annotation // inferred from electronic annotation // inferred from physical interaction	heterogeneous nuclear ribonucleoprotein A2/B1	Hnrnpa2b1	NM_016806 | NM_182650	51419893	Mm.155896	53379	10544720	-	AF073993	6	51410433	GO:0005515
java.awt.Color[r=255,g=255,b=255]	10360544	NM_016805	Hnrnpu	heterogeneous nuclear ribonucleoprotein U	NM_016805	---	---	---	GO:0030529	ribonucleoprotein complex	inferred from electronic annotation	GO:0003676	nucleic acid binding	inferred from electronic annotation	heterogeneous nuclear ribonucleoprotein U	Hnrnpu	NM_016805	180267916	Mm.426956	51810	10360544	-	BC018353	1	180258699	NA
java.awt.Color[r=255,g=255,b=255]	10503370	BC057655	Hnrpa3	heterogeneous nuclear ribonucleoprotein A3	BC057655	GO:0006397 // GO:0008380	mRNA processing // RNA splicing	inferred from electronic annotation // inferred from electronic annotation	GO:0005634 // GO:0005681 // GO:0030529	nucleus // spliceosome // ribonucleoprotein complex	inferred from electronic annotation // inferred from electronic annotation // inferred from electronic annotation	GO:0000166 // GO:0003676 // GO:0003723	nucleotide binding // nucleic acid binding // RNA binding	inferred from electronic annotation // inferred from electronic annotation // inferred from electronic annotation	heterogeneous nuclear ribonucleoprotein A3 | predicted gene, EG627828	Hnrnpa3 | EG627828	NA	12161837	Mm.331491	627828 | 229279	10503370	+	BC116250	4	12159942	NA
java.awt.Color[r=255,g=255,b=255]	10344741	BC057655	Hnrpa3	heterogeneous nuclear ribonucleoprotein A3	BC057655	GO:0006397 // GO:0008380	mRNA processing // RNA splicing	inferred from electronic annotation // inferred from electronic annotation	GO:0005634 // GO:0005681 // GO:0030529	nucleus // spliceosome // ribonucleoprotein complex	inferred from electronic annotation // inferred from electronic annotation // inferred from electronic annotation	GO:0000166 // GO:0003676 // GO:0003723	nucleotide binding // nucleic acid binding // RNA binding	inferred from electronic annotation // inferred from electronic annotation // inferred from electronic annotation	heterogeneous nuclear ribonucleoprotein A3	Hnrnpa3	NA	9565730	Mm.331491	229279	10344741	+	BC158038	1	9564657	NA
java.awt.Color[r=255,g=255,b=255]	10437222	BC057655	Hnrpa3	heterogeneous nuclear ribonucleoprotein A3	BC057655	GO:0006397 // GO:0008380	mRNA processing // RNA splicing	inferred from electronic annotation // inferred from electronic annotation	GO:0005634 // GO:0005681 // GO:0030529	nucleus // spliceosome // ribonucleoprotein complex	inferred from electronic annotation // inferred from electronic annotation // inferred from electronic annotation	GO:0000166 // GO:0003676 // GO:0003723	nucleotide binding // nucleic acid binding // RNA binding	inferred from electronic annotation // inferred from electronic annotation // inferred from electronic annotation	heterogeneous nuclear ribonucleoprotein A3	Hnrnpa3	NA	97712727	Mm.331491	229279	10437222	+	BC158038	16	97711654	NA
java.awt.Color[r=255,g=255,b=255]	10473008	NM_146130	Hnrpa3	heterogeneous nuclear ribonucleoprotein A3	NM_146130	GO:0006397 // GO:0008380	mRNA processing // RNA splicing	inferred from electronic annotation // inferred from electronic annotation	GO:0005634 // GO:0005681 // GO:0030529	nucleus // spliceosome // ribonucleoprotein complex	inferred from electronic annotation // inferred from electronic annotation // inferred from electronic annotation	GO:0000166 // GO:0003676 // GO:0003723	nucleotide binding // nucleic acid binding // RNA binding	inferred from electronic annotation // inferred from electronic annotation // inferred from electronic annotation	heterogeneous nuclear ribonucleoprotein A3	Hnrnpa3	NM_198090 | NM_146130 | NM_053263	75507464	Mm.331491	229279	10473008	+	BC023908	2	75497334	NA
java.awt.Color[r=255,g=255,b=255]	10492045	BC057655	Hnrpa3	heterogeneous nuclear ribonucleoprotein A3	BC057655	GO:0006397 // GO:0008380	mRNA processing // RNA splicing	inferred from electronic annotation // inferred from electronic annotation	GO:0005634 // GO:0005681 // GO:0030529	nucleus // spliceosome // ribonucleoprotein complex	inferred from electronic annotation // inferred from electronic annotation // inferred from electronic annotation	GO:0000166 // GO:0003676 // GO:0003723	nucleotide binding // nucleic acid binding // RNA binding	inferred from electronic annotation // inferred from electronic annotation // inferred from electronic annotation	heterogeneous nuclear ribonucleoprotein A3	Hnrnpa3	NA	54286864	Mm.331491	229279	10492045	+	BC057655	3	54285345	NA
java.awt.Color[r=255,g=255,b=255]	10600593	BC057655	Hnrpa3	heterogeneous nuclear ribonucleoprotein A3	BC057655	GO:0006397 // GO:0008380	mRNA processing // RNA splicing	inferred from electronic annotation // inferred from electronic annotation	GO:0005634 // GO:0005681 // GO:0030529	nucleus // spliceosome // ribonucleoprotein complex	inferred from electronic annotation // inferred from electronic annotation // inferred from electronic annotation	GO:0000166 // GO:0003676 // GO:0003723	nucleotide binding // nucleic acid binding // RNA binding	inferred from electronic annotation // inferred from electronic annotation // inferred from electronic annotation	heterogeneous nuclear ribonucleoprotein A3	Hnrnpa3	NA	77703905	Mm.331491	229279	10600593	+	BC057655	X	77702076	NA
java.awt.Color[r=255,g=255,b=255]	10385686	NM_001048061	Hnrpab	heterogeneous nuclear ribonucleoprotein A/B	NM_001048061	GO:0001837 // GO:0006350 // GO:0006355 // GO:0006396 // GO:0043193	"epithelial to mesenchymal transition // transcription // regulation of transcription, DNA-dependent // RNA processing // positive regulation of gene-specific transcription "	inferred from direct assay // inferred from electronic annotation // inferred from electronic annotation // inferred from electronic annotation // inferred from direct assay	GO:0005634 // GO:0005737 // GO:0030529	nucleus // cytoplasm // ribonucleoprotein complex	inferred from direct assay // inferred from direct assay // inferred from electronic annotation	GO:0000166 // GO:0003676 // GO:0003677 // GO:0003700 // GO:0003723 // GO:0005515 // GO:0043565	nucleotide binding // nucleic acid binding // DNA binding // transcription factor activity // RNA binding // protein binding // sequence-specific DNA binding	inferred from electronic annotation // inferred from electronic annotation // inferred from electronic annotation // inferred from direct assay // inferred from electronic annotation // inferred from physical interaction // inferred from direct assay	heterogeneous nuclear ribonucleoprotein A/B	Hnrnpab	NM_010448 | NM_001048061	51420383	Mm.280842	15384	10385686	-	BC043069	11	51413602	GO:0005737 | GO:0001837 | GO:0043565 | GO:0043193 | GO:0005515 | GO:0003700 | GO:0005634
java.awt.Color[r=255,g=255,b=255]	10531633	NM_001077265	Hnrpd	heterogeneous nuclear ribonucleoprotein D	NM_001077265	GO:0006350 // GO:0006355 // GO:0043488	"transcription // regulation of transcription, DNA-dependent // regulation of mRNA stability "	inferred from electronic annotation // inferred from electronic annotation // inferred from mutant phenotype	GO:0000781 // GO:0005634 // GO:0005694 // GO:0030529	"chromosome, telomeric region // nucleus // chromosome // ribonucleoprotein complex "	inferred from electronic annotation // inferred from reviewed computational analysis // inferred from electronic annotation // inferred from electronic annotation	GO:0000166 // GO:0003676 // GO:0003677 // GO:0003723 // GO:0005515	nucleotide binding // nucleic acid binding // DNA binding // RNA binding // protein binding	inferred from electronic annotation // inferred from reviewed computational analysis // inferred from electronic annotation // inferred from electronic annotation // inferred from physical interaction	heterogeneous nuclear ribonucleoprotein D	Hnrnpd	NM_001077266 | NM_001077265 | NM_001077267 | NM_007516	100407957	Mm.150231	11991	10531633	-	BC011172	5	100384955	GO:0005515 | GO:0043488
java.awt.Color[r=255,g=255,b=255]	10407811	NM_133834	Hnrpf	heterogeneous nuclear ribonucleoprotein F	NM_133834	GO:0006396 // GO:0006397 // GO:0008380	RNA processing // mRNA processing // RNA splicing	inferred from reviewed computational analysis // inferred from electronic annotation // inferred from electronic annotation	GO:0005634 // GO:0005681 // GO:0030529	nucleus // spliceosome // ribonucleoprotein complex	inferred from reviewed computational analysis // inferred from electronic annotation // inferred from electronic annotation	GO:0000166 // GO:0003676 // GO:0003723	nucleotide binding // nucleic acid binding // RNA binding	inferred from electronic annotation // inferred from reviewed computational analysis // inferred from reviewed computational analysis	heterogeneous nuclear ribonucleoprotein F	Hnrnpf	NM_133834	13984266	Mm.422979	98758	10407811	-	BC018185	13	13983024	NA
java.awt.Color[r=255,g=255,b=255]	10348929	NM_133834	Hnrpf	heterogeneous nuclear ribonucleoprotein F	NM_133834	GO:0006396 // GO:0006397 // GO:0008380	RNA processing // mRNA processing // RNA splicing	inferred from reviewed computational analysis // inferred from electronic annotation // inferred from electronic annotation	GO:0005634 // GO:0005681 // GO:0030529	nucleus // spliceosome // ribonucleoprotein complex	inferred from reviewed computational analysis // inferred from electronic annotation // inferred from electronic annotation	GO:0000166 // GO:0003676 // GO:0003723	nucleotide binding // nucleic acid binding // RNA binding	inferred from electronic annotation // inferred from reviewed computational analysis // inferred from reviewed computational analysis	heterogeneous nuclear ribonucleoprotein F	Hnrnpf	XR_031722 | NM_133834	98923132	Mm.422979	98758	10348929	+	BC018185	1	98920995	NA
java.awt.Color[r=255,g=255,b=255]	10541104	ENSMUST00000035493	Hnrpf	"heterogeneous nuclear ribonucleoprotein F (Hnrpf), mRNA "	ENSMUST00000035493	GO:0006396 // GO:0006397 // GO:0008380	RNA processing // mRNA processing // RNA splicing	inferred from reviewed computational analysis // inferred from electronic annotation // inferred from electronic annotation	GO:0005634 // GO:0005681 // GO:0030529	nucleus // spliceosome // ribonucleoprotein complex	inferred from reviewed computational analysis // inferred from electronic annotation // inferred from electronic annotation	GO:0000166 // GO:0003676 // GO:0003723	nucleotide binding // nucleic acid binding // RNA binding	inferred from electronic annotation // inferred from reviewed computational analysis // inferred from reviewed computational analysis	heterogeneous nuclear ribonucleoprotein F	Hnrnpf	NM_133834 | XR_031722	117875640	Mm.422979	98758	10541104	+	BC018185	6	117856806	NA
java.awt.Color[r=255,g=255,b=255]	10604501	NM_133834	Hnrpf	heterogeneous nuclear ribonucleoprotein F	NM_133834	GO:0006396 // GO:0006397 // GO:0008380	RNA processing // mRNA processing // RNA splicing	inferred from reviewed computational analysis // inferred from electronic annotation // inferred from electronic annotation	GO:0005634 // GO:0005681 // GO:0030529	nucleus // spliceosome // ribonucleoprotein complex	inferred from reviewed computational analysis // inferred from electronic annotation // inferred from electronic annotation	GO:0000166 // GO:0003676 // GO:0003723	nucleotide binding // nucleic acid binding // RNA binding	inferred from electronic annotation // inferred from reviewed computational analysis // inferred from reviewed computational analysis	heterogeneous nuclear ribonucleoprotein F	Hnrnpf	NM_133834 | XR_031722	47679709	Mm.422979	98758	10604501	-	BC089313	X	47678694	NA
java.awt.Color[r=255,g=255,b=255]	10375735	NM_021510	Hnrph1	heterogeneous nuclear ribonucleoprotein H1	NM_021510	GO:0006397 // GO:0008380	mRNA processing // RNA splicing	inferred from electronic annotation // inferred from electronic annotation	GO:0005634 // GO:0005681 // GO:0030529	nucleus // spliceosome // ribonucleoprotein complex	inferred from electronic annotation // inferred from electronic annotation // inferred from electronic annotation	GO:0000166 // GO:0003676 // GO:0003723	nucleotide binding // nucleic acid binding // RNA binding	inferred from electronic annotation // inferred from electronic annotation // inferred from electronic annotation	heterogeneous nuclear ribonucleoprotein H1	Hnrnph1	NM_021510	50200030	Mm.21740	59013	10375735	+	Y14196	11	50191253	NA
java.awt.Color[r=255,g=255,b=255]	10409689	NM_025279	Hnrpk	heterogeneous nuclear ribonucleoprotein K	NM_025279	GO:0006396 // GO:0006397 // GO:0008380	RNA processing // mRNA processing // RNA splicing	inferred from electronic annotation // inferred from electronic annotation // inferred from electronic annotation	GO:0005634 // GO:0005654 // GO:0005681 // GO:0005737 // GO:0030529	nucleus // nucleoplasm // spliceosome // cytoplasm // ribonucleoprotein complex	inferred from electronic annotation // inferred from reviewed computational analysis // inferred from electronic annotation // inferred from electronic annotation // inferred from electronic annotation	GO:0003676 // GO:0003677 // GO:0003723 // GO:0005515	nucleic acid binding // DNA binding // RNA binding // protein binding	inferred from electronic annotation // inferred from electronic annotation // inferred from electronic annotation // inferred from physical interaction	heterogeneous nuclear ribonucleoprotein K	Hnrnpk	NM_025279	58504704	Mm.142872	15387	10409689	-	BC089328	13	58492506	GO:0005515
java.awt.Color[r=255,g=255,b=255]	10554701	NM_025279	Hnrpk	heterogeneous nuclear ribonucleoprotein K	NM_025279	GO:0006396 // GO:0006397 // GO:0008380	RNA processing // mRNA processing // RNA splicing	inferred from electronic annotation // inferred from electronic annotation // inferred from electronic annotation	GO:0005634 // GO:0005654 // GO:0005681 // GO:0005737 // GO:0030529	nucleus // nucleoplasm // spliceosome // cytoplasm // ribonucleoprotein complex	inferred from electronic annotation // inferred from reviewed computational analysis // inferred from electronic annotation // inferred from electronic annotation // inferred from electronic annotation	GO:0003676 // GO:0003677 // GO:0003723 // GO:0005515	nucleic acid binding // DNA binding // RNA binding // protein binding	inferred from electronic annotation // inferred from electronic annotation // inferred from electronic annotation // inferred from physical interaction	heterogeneous nuclear ribonucleoprotein K	Hnrnpk	NM_025279	90905866	Mm.142872	15387	10554701	+	BC006694	7	90904414	GO:0005515
java.awt.Color[r=255,g=255,b=255]	10450006	NM_029804	Hnrpm	heterogeneous nuclear ribonucleoprotein M	NM_029804	GO:0006397 // GO:0008380	mRNA processing // RNA splicing	inferred from electronic annotation // inferred from electronic annotation	GO:0005624 // GO:0005634 // GO:0005681 // GO:0005886 // GO:0005887 // GO:0030529	membrane fraction // nucleus // spliceosome // plasma membrane // integral to plasma membrane // ribonucleoprotein complex	inferred from reviewed computational analysis // inferred from reviewed computational analysis // inferred from electronic annotation // inferred from reviewed computational analysis // inferred from reviewed computational analysis // inferred from electronic annotation	GO:0000166 // GO:0003676 // GO:0003723 // GO:0004888	nucleotide binding // nucleic acid binding // RNA binding // transmembrane receptor activity	inferred from electronic annotation // inferred from electronic annotation // inferred from reviewed computational analysis // inferred from reviewed computational analysis	membrane-associated ring finger (C3HC4) 2 | heterogeneous nuclear ribonucleoprotein M	Hnrnpm | March2	NM_145486 | NM_029804 | NM_001109913	33823805	Mm.311439	76936 | 224703	10450006	-	BC054785	17	33783181	NA
java.awt.Color[r=255,g=255,b=255]	10575861	NM_024219	Hsbp1	heat shock factor binding protein 1	NM_024219	GO:0000122	negative regulation of transcription from RNA polymerase II promoter	inferred from reviewed computational analysis	GO:0005634	nucleus	inferred from reviewed computational analysis	GO:0003714	transcription corepressor activity	inferred from reviewed computational analysis	heat shock factor binding protein 1	Hsbp1	NM_024219	121872829	Mm.358714	68196	10575861	+	BC002153	8	121868388	NA
java.awt.Color[r=255,g=255,b=255]	10402615	NM_010480	Hsp90aa1	"heat shock protein 90kDa alpha (cytosolic), class A member 1 "	NM_010480	GO:0006457 // GO:0006809 // GO:0006950 // GO:0006986 // GO:0009408 // GO:0042026 // GO:0045429 // GO:0045585	protein folding // nitric oxide biosynthetic process // response to stress // response to unfolded protein // response to heat // protein refolding // positive regulation of nitric oxide biosynthetic process // positive regulation of cytotoxic T cell differentiation	inferred from electronic annotation // traceable author statement // inferred from electronic annotation // traceable author statement // inferred from electronic annotation // traceable author statement // inferred from direct assay // traceable author statement	GO:0005737 // GO:0005829	cytoplasm // cytosol	inferred from electronic annotation // traceable author statement	GO:0000166 // GO:0005515 // GO:0005524 // GO:0030235 // GO:0042803 // GO:0051082 // GO:0051082	nucleotide binding // protein binding // ATP binding // nitric-oxide synthase regulator activity // protein homodimerization activity // unfolded protein binding // unfolded protein binding	inferred from electronic annotation // inferred from physical interaction // inferred from electronic annotation // inferred from direct assay // inferred from physical interaction // inferred from electronic annotation // traceable author statement	heat shock protein 90, alpha (cytosolic), class A member 1	Hsp90aa1	NM_010480	111975825	Mm.341186	15519	10402615	-	BC049124	12	111929241	GO:0005737 | GO:0045585 | GO:0045429 | GO:0042803 | GO:0051082 | GO:0042026 | GO:0030235 | GO:0005515 | GO:0006986 | GO:0005829
java.awt.Color[r=255,g=255,b=255]	10490946	NM_010480	Hsp90aa1	"heat shock protein 90kDa alpha (cytosolic), class A member 1 "	NM_010480	GO:0006457 // GO:0006809 // GO:0006950 // GO:0006986 // GO:0009408 // GO:0042026 // GO:0045429 // GO:0045585	protein folding // nitric oxide biosynthetic process // response to stress // response to unfolded protein // response to heat // protein refolding // positive regulation of nitric oxide biosynthetic process // positive regulation of cytotoxic T cell differentiation	inferred from electronic annotation // traceable author statement // inferred from electronic annotation // traceable author statement // inferred from electronic annotation // traceable author statement // inferred from direct assay // traceable author statement	GO:0005737 // GO:0005829	cytoplasm // cytosol	inferred from electronic annotation // traceable author statement	GO:0000166 // GO:0005515 // GO:0005524 // GO:0030235 // GO:0042803 // GO:0051082 // GO:0051082	nucleotide binding // protein binding // ATP binding // nitric-oxide synthase regulator activity // protein homodimerization activity // unfolded protein binding // unfolded protein binding	inferred from electronic annotation // inferred from physical interaction // inferred from electronic annotation // inferred from direct assay // inferred from physical interaction // inferred from electronic annotation // traceable author statement	heat shock protein 90, alpha (cytosolic), class A member 1	Hsp90aa1	NM_010480	17910465	Mm.341186	15519	10490946	+	BC094024	3	17908806	GO:0005737 | GO:0045585 | GO:0045429 | GO:0042803 | GO:0051082 | GO:0042026 | GO:0030235 | GO:0005515 | GO:0006986 | GO:0005829
java.awt.Color[r=255,g=255,b=255]	10378848	NM_010480	Hsp90aa1	"heat shock protein 90kDa alpha (cytosolic), class A member 1 "	NM_010480	GO:0006457 // GO:0006809 // GO:0006950 // GO:0006986 // GO:0009408 // GO:0042026 // GO:0045429 // GO:0045585	protein folding // nitric oxide biosynthetic process // response to stress // response to unfolded protein // response to heat // protein refolding // positive regulation of nitric oxide biosynthetic process // positive regulation of cytotoxic T cell differentiation	inferred from electronic annotation // traceable author statement // inferred from electronic annotation // traceable author statement // inferred from electronic annotation // traceable author statement // inferred from direct assay // traceable author statement	GO:0005737 // GO:0005829	cytoplasm // cytosol	inferred from electronic annotation // traceable author statement	GO:0000166 // GO:0005515 // GO:0005524 // GO:0030235 // GO:0042803 // GO:0051082 // GO:0051082	nucleotide binding // protein binding // ATP binding // nitric-oxide synthase regulator activity // protein homodimerization activity // unfolded protein binding // unfolded protein binding	inferred from electronic annotation // inferred from physical interaction // inferred from electronic annotation // inferred from direct assay // inferred from physical interaction // inferred from electronic annotation // traceable author statement	heat shock protein 90, alpha (cytosolic), class A member 1	Hsp90aa1	NM_010480	77109931	Mm.341186	15519	10378848	+	BC094024	11	77106957	GO:0005737 | GO:0045585 | GO:0045429 | GO:0042803 | GO:0051082 | GO:0042026 | GO:0030235 | GO:0005515 | GO:0006986 | GO:0005829
java.awt.Color[r=255,g=255,b=255]	10451110	NM_008302	Hsp90ab1	"heat shock protein 90kDa alpha (cytosolic), class B member 1 "	NM_008302	GO:0006457 // GO:0006950 // GO:0009408	protein folding // response to stress // response to heat	inferred from electronic annotation // inferred from electronic annotation // inferred from electronic annotation	GO:0005737 // GO:0005739	cytoplasm // mitochondrion	inferred from electronic annotation // inferred from direct assay	GO:0000166 // GO:0005515 // GO:0005524 // GO:0051082	nucleotide binding // protein binding // ATP binding // unfolded protein binding	inferred from electronic annotation // inferred from physical interaction // inferred from electronic annotation // inferred from electronic annotation	heat shock protein 90kDa alpha (cytosolic), class B member 1	Hsp90ab1	NM_008302	45710210	Mm.2180	15516	10451110	-	BC088985	17	45704724	GO:0005737 | GO:0005739 | GO:0001890 | GO:0005515
java.awt.Color[r=255,g=255,b=255]	10371482	NM_011631	Hsp90b1	"heat shock protein 90kDa beta (Grp94), member 1 "	NM_011631	GO:0006457 // GO:0006950	protein folding // response to stress	inferred from electronic annotation // inferred from electronic annotation	GO:0005615 // GO:0005783	extracellular space // endoplasmic reticulum	inferred from reviewed computational analysis // inferred from direct assay	GO:0005509 // GO:0005524 // GO:0050750 // GO:0051082	calcium ion binding // ATP binding // low-density lipoprotein receptor binding // unfolded protein binding	inferred from electronic annotation // inferred from electronic annotation // inferred from sequence or structural similarity // inferred from electronic annotation	heat shock protein 90, beta (Grp94), member 1	Hsp90b1	NM_011631	86168195	Mm.87773	22027	10371482	-	BC011439	10	86153585	GO:0005783 | GO:0050750 | GO:0044459
java.awt.Color[r=255,g=255,b=255]	10471586	NM_022310	Hspa5	heat shock protein 5	NM_022310	GO:0006950 // GO:0006983	response to stress // ER overload response	inferred from electronic annotation // inferred from direct assay	GO:0005783	endoplasmic reticulum	inferred from direct assay	GO:0000166 // GO:0005515 // GO:0005524 // GO:0043022	nucleotide binding // protein binding // ATP binding // ribosome binding	inferred from electronic annotation // inferred from physical interaction // inferred from electronic annotation // inferred from direct assay	heat shock protein 5	Hspa5	NM_022310	34632049	Mm.330160	14828	10471586	+	BC050927	2	34627610	GO:0005783 | GO:0005515 | GO:0006983 | GO:0043022
java.awt.Color[r=255,g=255,b=255]	10368025	NM_031165	Hspa8	heat shock protein 8	NM_031165	GO:0006457 // GO:0006950 // GO:0009408 // GO:0051085 // GO:0051726	protein folding // response to stress // response to heat // chaperone cofactor-dependent protein folding // regulation of cell cycle	inferred from direct assay // inferred from electronic annotation // inferred from electronic annotation // inferred from genetic interaction // inferred from direct assay	GO:0005634 // GO:0005737	nucleus // cytoplasm	inferred from electronic annotation // inferred from electronic annotation	GO:0000166 // GO:0005515 // GO:0005524 // GO:0042623 // GO:0051082	"nucleotide binding // protein binding // ATP binding // ATPase activity, coupled // unfolded protein binding "	inferred from electronic annotation // inferred from physical interaction // inferred from electronic annotation // inferred from direct assay // inferred from physical interaction	heat shock protein 8	Hspa8	NM_031165 | XR_030775	14467108	Mm.290774	15481	10368025	-	AK204043	10	14465168	GO:0006457 | GO:0051726 | GO:0051082 | GO:0005515 | GO:0051085 | GO:0042623
java.awt.Color[r=255,g=255,b=255]	10528021	NM_031165	Hspa8	heat shock protein 8	NM_031165	GO:0006457 // GO:0006950 // GO:0009408 // GO:0051085 // GO:0051726	protein folding // response to stress // response to heat // chaperone cofactor-dependent protein folding // regulation of cell cycle	inferred from direct assay // inferred from electronic annotation // inferred from electronic annotation // inferred from genetic interaction // inferred from direct assay	GO:0005634 // GO:0005737	nucleus // cytoplasm	inferred from electronic annotation // inferred from electronic annotation	GO:0000166 // GO:0005515 // GO:0005524 // GO:0042623 // GO:0051082	"nucleotide binding // protein binding // ATP binding // ATPase activity, coupled // unfolded protein binding "	inferred from electronic annotation // inferred from physical interaction // inferred from electronic annotation // inferred from direct assay // inferred from physical interaction	heat shock protein 8	Hspa8	XR_030775 | NM_031165	5783622	Mm.290774	15481	10528021	-	U27129	5	5781495	GO:0006457 | GO:0051726 | GO:0051082 | GO:0005515 | GO:0051085 | GO:0042623
java.awt.Color[r=255,g=255,b=255]	10584572	NM_031165	Hspa8	heat shock protein 8	NM_031165	GO:0006457 // GO:0006950 // GO:0009408 // GO:0051085 // GO:0051726	protein folding // response to stress // response to heat // chaperone cofactor-dependent protein folding // regulation of cell cycle	inferred from direct assay // inferred from electronic annotation // inferred from electronic annotation // inferred from genetic interaction // inferred from direct assay	GO:0005634 // GO:0005737	nucleus // cytoplasm	inferred from electronic annotation // inferred from electronic annotation	GO:0000166 // GO:0005515 // GO:0005524 // GO:0042623 // GO:0051082	"nucleotide binding // protein binding // ATP binding // ATPase activity, coupled // unfolded protein binding "	inferred from electronic annotation // inferred from physical interaction // inferred from electronic annotation // inferred from direct assay // inferred from physical interaction	heat shock protein 8	Hspa8	NM_031165	40613282	Mm.290774	15481	10584572	+	BC089322	9	40609356	GO:0006457 | GO:0051726 | GO:0051082 | GO:0005515 | GO:0051085 | GO:0042623
java.awt.Color[r=255,g=255,b=255]	10399691	ENSMUST00000020974	Id2	"inhibitor of DNA binding 2 (Id2), mRNA "	ENSMUST00000020974	GO:0000122 // GO:0007275 // GO:0007507 // GO:0043353 // GO:0045449 // GO:0045651 // GO:0048535	negative regulation of transcription from RNA polymerase II promoter // multicellular organismal development // heart development // enucleate erythrocyte differentiation // regulation of transcription // positive regulation of macrophage differentiation // lymph node development	inferred from genetic interaction // inferred from electronic annotation // inferred from genetic interaction // inferred from genetic interaction // inferred from electronic annotation // inferred from genetic interaction // traceable author statement	GO:0005634 // GO:0005737	nucleus // cytoplasm	inferred from direct assay // inferred from direct assay	GO:0005515 // GO:0030528	protein binding // transcription regulator activity	inferred from physical interaction // inferred from electronic annotation	inhibitor of DNA binding 2	Id2	NM_010496	25780955	Mm.34871	15902	10399691	-	BC006921	12	25778664	GO:0005737 | GO:0043353 | GO:0007507 | GO:0000122 | GO:0048535 | GO:0005515 | GO:0045651 | GO:0005634
java.awt.Color[r=255,g=255,b=255]	10487629	NM_130884	Idh3b	isocitrate dehydrogenase 3 (NAD+) beta	NM_130884	GO:0006099 // GO:0008152	tricarboxylic acid cycle // metabolic process	inferred from reviewed computational analysis // inferred from reviewed computational analysis	GO:0005615 // GO:0005739 // GO:0005739	extracellular space // mitochondrion // mitochondrion	inferred from reviewed computational analysis // inferred from direct assay // inferred from reviewed computational analysis	GO:0004449 // GO:0016491	isocitrate dehydrogenase (NAD+) activity // oxidoreductase activity	inferred from reviewed computational analysis // inferred from reviewed computational analysis	isocitrate dehydrogenase 3 (NAD+) beta	Idh3b	NM_130884	130110169	Mm.29590	170718	10487629	-	AY035212	2	130105048	GO:0005739
java.awt.Color[r=255,g=255,b=255]	10400095	ENSMUST00000001672	Ifrd1	"interferon-related developmental regulator 1 (Ifrd1), mRNA "	ENSMUST00000001672	GO:0007275 // GO:0007527 // GO:0030154 // GO:0042692	multicellular organismal development // adult somatic muscle development // cell differentiation // muscle cell differentiation	inferred from electronic annotation // inferred from mutant phenotype // inferred from electronic annotation // inferred from mutant phenotype	GO:0005634	nucleus	inferred from direct assay	---	---	---	interferon-related developmental regulator 1	Ifrd1	NM_013562	40949772	Mm.168	15982	10400095	-	BC043723	12	40928154	GO:0007527 | GO:0005634 | GO:0042692
java.awt.Color[r=255,g=255,b=255]	10403229	NM_177290	Itgb8	integrin beta 8	NM_177290	GO:0001573 // GO:0007155 // GO:0007160 // GO:0007229 // GO:0007275	ganglioside metabolic process // cell adhesion // cell-matrix adhesion // integrin-mediated signaling pathway // multicellular organismal development	inferred from mutant phenotype // inferred from reviewed computational analysis // inferred from reviewed computational analysis // inferred from electronic annotation // inferred from reviewed computational analysis	GO:0008305 // GO:0016021	integrin complex // integral to membrane	inferred from reviewed computational analysis // inferred from electronic annotation	GO:0005515	protein binding	inferred from electronic annotation	integrin beta 8	Itgb8	NM_177290	120476749	Mm.217000	320910	10403229	-	BC120691	12	120401276	GO:0001573
java.awt.Color[r=255,g=255,b=255]	10421557	NM_008410	Itm2b	integral membrane protein 2B	NM_008410	GO:0006915 // GO:0006915 // GO:0006917	apoptosis // apoptosis // induction of apoptosis	inferred from direct assay // inferred from mutant phenotype // inferred from genetic interaction	GO:0005624 // GO:0016020 // GO:0016021	membrane fraction // membrane // integral to membrane	traceable author statement // inferred from electronic annotation // inferred from reviewed computational analysis	GO:0005515 // GO:0005524	protein binding // ATP binding	inferred from physical interaction // inferred from direct assay	integral membrane protein 2B	Itm2b	NM_008410	73785096	Mm.4266	16432	10421557	-	U76253	14	73762036	GO:0006917 | GO:0006915 | GO:0005524 | GO:0005515 | GO:0005624
java.awt.Color[r=255,g=255,b=255]	10350046	NM_152895	Jarid1b	"jumonji, AT rich interactive domain 1B (Rbp2 like) "	NM_152895	GO:0006350 // GO:0006355 // GO:0016568	"transcription // regulation of transcription, DNA-dependent // chromatin modification "	inferred from electronic annotation // inferred from electronic annotation // inferred from electronic annotation	GO:0005622 // GO:0005634	intracellular // nucleus	inferred from electronic annotation // inferred from electronic annotation	GO:0003677 // GO:0005506 // GO:0005515 // GO:0008270 // GO:0016491 // GO:0016702 // GO:0046872	"DNA binding // iron ion binding // protein binding // zinc ion binding // oxidoreductase activity // oxidoreductase activity, acting on single donors with incorporation of molecular oxygen, incorporation of two atoms of oxygen // metal ion binding "	inferred from electronic annotation // inferred from electronic annotation // inferred from physical interaction // inferred from electronic annotation // inferred from electronic annotation // inferred from electronic annotation // inferred from electronic annotation	jumonji, AT rich interactive domain 1B (Rbp2 like)	Jarid1b	NM_152895	136529454	Mm.28995	75605	10350046	+	AY082429	1	136456772	GO:0005515
java.awt.Color[r=255,g=255,b=255]	10514466	NM_010591	Jun	Jun oncogene	NM_010591	GO:0006350 // GO:0006355 // GO:0009987 // GO:0031953 // GO:0035026 // GO:0045944 // GO:0051726	"transcription // regulation of transcription, DNA-dependent // cellular process // negative regulation of protein amino acid autophosphorylation // leading edge cell differentiation // positive regulation of transcription from RNA polymerase II promoter // regulation of cell cycle "	inferred from electronic annotation // inferred from mutant phenotype // inferred from mutant phenotype // inferred from mutant phenotype // inferred from mutant phenotype // inferred from direct assay // inferred from mutant phenotype	GO:0005622 // GO:0005634 // GO:0005667	intracellular // nucleus // transcription factor complex	inferred from electronic annotation // inferred from direct assay // inferred from direct assay	GO:0003677 // GO:0003700 // GO:0005515 // GO:0043565 // GO:0046983	DNA binding // transcription factor activity // protein binding // sequence-specific DNA binding // protein dimerization activity	inferred from direct assay // inferred from electronic annotation // inferred from physical interaction // inferred from electronic annotation // inferred from electronic annotation	Jun oncogene	Jun	NM_010591	94718878	Mm.275071	16476	10514466	-	J04115	4	94715746	GO:0045944 | GO:0051726 | GO:0003677 | GO:0005515 | GO:0042493 | GO:0035026 | GO:0009987 | GO:0006355 | GO:0005667 | GO:0005634 | GO:0031953
java.awt.Color[r=255,g=255,b=255]	10572456	NM_010592	Jund	Jun proto-oncogene related gene d	NM_010592	GO:0006350 // GO:0006355 // GO:0009987 // GO:0051726	"transcription // regulation of transcription, DNA-dependent // cellular process // regulation of cell cycle "	inferred from electronic annotation // inferred from electronic annotation // inferred from electronic annotation // inferred from electronic annotation	GO:0005622 // GO:0005634	intracellular // nucleus	inferred from electronic annotation // inferred from electronic annotation	GO:0003677 // GO:0003700 // GO:0043565 // GO:0046983	DNA binding // transcription factor activity // sequence-specific DNA binding // protein dimerization activity	inferred from direct assay // inferred from electronic annotation // inferred from electronic annotation // inferred from electronic annotation	Jun proto-oncogene related gene d	Jund	NM_010592	73224515	Mm.419851	16478	10572456	+	BC010572	8	73222848	GO:0003677 | GO:0045669 | GO:0002076
java.awt.Color[r=255,g=255,b=255]	10530692	NM_010612	Kdr	kinase insert domain protein receptor	NM_010612	GO:0001525 // GO:0001541 // GO:0001570 // GO:0002053 // GO:0006468 // GO:0007169 // GO:0007275 // GO:0016477 // GO:0030097 // GO:0030154 // GO:0030324 // GO:0043129 // GO:0045165 // GO:0045446 // GO:0048010 // GO:0048286 // GO:0048469 // GO:0048754 // GO:0050679 // GO:0055074	angiogenesis // ovarian follicle development // vasculogenesis // positive regulation of mesenchymal cell proliferation // protein amino acid phosphorylation // transmembrane receptor protein tyrosine kinase signaling pathway // multicellular organismal development // cell migration // hemopoiesis // cell differentiation // lung development // surfactant homeostasis // cell fate commitment // end…	inferred from electronic annotation // inferred from mutant phenotype // inferred from mutant phenotype // inferred from mutant phenotype // inferred from electronic annotation // inferred from electronic annotation // inferred from electronic annotation // inferred from genetic interaction // inferred from mutant phenotype // inferred from electronic annotation // inferred from mutant phenotype …	GO:0005615 // GO:0016020 // GO:0016021	extracellular space // membrane // integral to membrane	inferred from reviewed computational analysis // inferred from electronic annotation // inferred from electronic annotation	GO:0000166 // GO:0004672 // GO:0004713 // GO:0004714 // GO:0004872 // GO:0005021 // GO:0005524 // GO:0016301 // GO:0016740 // GO:0019838	nucleotide binding // protein kinase activity // protein-tyrosine kinase activity // transmembrane receptor protein tyrosine kinase activity // receptor activity // vascular endothelial growth factor receptor activity // ATP binding // kinase activity // transferase activity // growth factor binding	inferred from electronic annotation // inferred from electronic annotation // inferred from electronic annotation // inferred from electronic annotation // inferred from electronic annotation // inferred from direct assay // inferred from electronic annotation // inferred from electronic annotation // inferred from electronic annotation // inferred from physical interaction	kinase insert domain protein receptor	Kdr	NM_010612	76374453	Mm.285	16542	10530692	-	BC020530	5	76329282	GO:0019838 | GO:0045446 | GO:0048754 | GO:0002053 | GO:0048469 | GO:0030324 | GO:0055074 | GO:0048010 | GO:0016477 | GO:0001570 | GO:0001541 | GO:0043129 | GO:0030097 | GO:0045165 | GO:0005021 | GO:0048286 | GO:0050679
java.awt.Color[r=255,g=255,b=255]	10403352	NM_011803	Klf6	Kruppel-like factor 6	NM_011803	GO:0006350 // GO:0006355 // GO:0019221	"transcription // regulation of transcription, DNA-dependent // cytokine and chemokine mediated signaling pathway "	inferred from electronic annotation // inferred from electronic annotation // inferred from direct assay	GO:0005622 // GO:0005634 // GO:0005737	intracellular // nucleus // cytoplasm	inferred from electronic annotation // inferred from direct assay // inferred from direct assay	GO:0003676 // GO:0003677 // GO:0008270 // GO:0046872	nucleic acid binding // DNA binding // zinc ion binding // metal ion binding	inferred from electronic annotation // inferred from sequence or structural similarity // inferred from electronic annotation // inferred from electronic annotation	Kruppel-like factor 6	Klf6	NM_011803	5869639	Mm.275036	23849	10403352	+	BC020042	13	5860735	GO:0005737 | GO:0003677 | GO:0019221 | GO:0005634
java.awt.Color[r=255,g=255,b=255]	10394477	NM_008640	Laptm4a	lysosomal-associated protein transmembrane 4A	NM_008640	GO:0006810	transport	inferred from electronic annotation	GO:0016020 // GO:0016021	membrane // integral to membrane	inferred from electronic annotation // inferred from reviewed computational analysis	---	---	---	lysosomal-associated protein transmembrane 4A	Laptm4a	NM_008640	8945548	Mm.30071	17775	10394477	+	U34259	12	8928113	NA
java.awt.Color[r=255,g=255,b=255]	10553301	ENSMUST00000107639	Ldha	"lactate dehydrogenase A (Ldha), mRNA "	ENSMUST00000107639	GO:0006096 // GO:0006099 // GO:0006100 // GO:0019642 // GO:0044262	glycolysis // tricarboxylic acid cycle // tricarboxylic acid cycle intermediate metabolic process // anaerobic glycolysis // cellular carbohydrate metabolic process	inferred from electronic annotation // inferred from electronic annotation // inferred from electronic annotation // inferred from electronic annotation // inferred from electronic annotation	GO:0005737	cytoplasm	inferred from electronic annotation	GO:0004459 // GO:0005515 // GO:0016491 // GO:0016616	"L-lactate dehydrogenase activity // protein binding // oxidoreductase activity // oxidoreductase activity, acting on the CH-OH group of donors, NAD or NADP as acceptor "	inferred from direct assay // inferred from physical interaction // inferred from electronic annotation // inferred from electronic annotation	lactate dehydrogenase A	Ldha	NM_010699	54110997	Mm.29324	16828	10553301	+	U13687	7	54101211	GO:0004459 | GO:0005515 | GO:0005829
java.awt.Color[r=255,g=255,b=255]	10459481	NM_027400	Lman1	"lectin, mannose-binding, 1 "	NM_027400	GO:0006810 // GO:0006888 // GO:0015031 // GO:0016192	transport // ER to Golgi vesicle-mediated transport // protein transport // vesicle-mediated transport	inferred from electronic annotation // traceable author statement // inferred from electronic annotation // inferred from electronic annotation	GO:0005783 // GO:0005793 // GO:0005794 // GO:0016020 // GO:0016021 // GO:0030017	endoplasmic reticulum // ER-Golgi intermediate compartment // Golgi apparatus // membrane // integral to membrane // sarcomere	inferred from electronic annotation // inferred from direct assay // inferred from direct assay // inferred from electronic annotation // inferred from electronic annotation // inferred from direct assay	GO:0005529	sugar binding	inferred from electronic annotation	lectin, mannose-binding, 1	Lman1	NM_027400	66162266	Mm.290857	70361	10459481	-	BC057165	18	66140408	GO:0005793 | GO:0030017 | GO:0005794 | GO:0006888
java.awt.Color[r=255,g=255,b=255]	10422655	XM_001472352	LOC100039214	similar to Glyceraldehyde-3-phosphate dehydrogenase (GAPDH)	XM_001472352	---	---	---	---	---	---	---	---	---	glyceraldehyde-3-phosphate dehydrogenase | predicted gene, ENSMUSG00000072432 | similar to glyceraldehyde-3-phosphate dehydrogenase | predicted gene, EG666891 | predicted gene, 100039556 | predicted gene, 100041236 | predicted gene, ENSMUSG00000073737 | similar to Glyceraldehyde-3-phosphate dehydrogenase (GAPDH)	LOC100047352 | LOC674958 | ENSMUSG00000073737 | LOC100045908 | Gapdh | EG666891 | LOC100048329 | 100039556 | ENSMUSG00000072432 | LOC100044454 | 100041236 | LOC100044981	XM_001472534 | XR_032037 | XR_034319 | XM_001472260 | XM_001476020 | XM_001479851 | XR_031376 | XR_031418 | XR_034572 | XR_031712 | XM_001473623 | XM_001473443 | XM_001475187	4836306	Mm.304088	100048329 | 100047352 | 100045908 | 666891 | 100039959 | 100039556 | 100044981 | 100041236 | 100039229 | 100044454 | 674958 | 14433	10422655	+	AK194274	15	4835062	GO:0005737 | GO:0005739 | GO:0005515 | GO:0007275 | GO:0004365
java.awt.Color[r=255,g=255,b=255]	10562639	XR_030800 // XR_030800 // XR_030800 // XR_030800 // XR_030800	LOC100039556 // LOC100039556 // LOC100039556 // LOC100039556 // LOC100039556	similar to Glyceraldehyde-3-phosphate dehydrogenase (GAPDH) // similar to Glyceraldehyde-3-phosphate dehydrogenase (GAPDH) // similar to Glyceraldehyde-3-phosphate dehydrogenase (GAPDH) // similar to Glyceraldehyde-3-phosphate dehydrogenase (GAPDH) // similar to Glyceraldehyde-3-phosphate dehydrogenase (GAPDH)	XR_030800	---	---	---	---	---	---	---	---	---	glyceraldehyde-3-phosphate dehydrogenase | predicted gene, ENSMUSG00000073212	Gapdh | ENSMUSG00000073212	XR_032736 | XR_032227 | XR_030565	49381573	Mm.304088	433845 | 14433	10562639	-	BC083065	7	49380570	GO:0005737 | GO:0005739 | GO:0005515 | GO:0007275 | GO:0004365
java.awt.Color[r=255,g=255,b=255]	10411452	XR_031521	LOC100039827	similar to Glyceraldehyde-3-phosphate dehydrogenase (GAPDH)	XR_031521	---	---	---	---	---	---	---	---	---	predicted gene, ENSMUSG00000070443	ENSMUSG00000070443	XM_001476503 | XR_034987	99172483	Mm.316488	100041748	10411452	-	XM_001476503	13	99172050	NA
java.awt.Color[r=255,g=255,b=255]	10578545	XM_001473650	LOC100039875	similar to LOC654472 protein	XM_001473650	---	---	---	---	---	---	---	---	---	predicted gene, ENSMUSG00000071102	ENSMUSG00000071102	XR_031176 | XR_032480 | XR_033570 | XM_001473650	47341032	Mm.349822	100039875	10578545	-	XR_031176	8	47340031	NA
java.awt.Color[r=255,g=255,b=255]	10554817	XR_031094 // XR_031094 // XR_031094	LOC100040001 // LOC100040001 // LOC100040001	similar to glyceraldehyde-3-phosphate dehydrogenase // similar to glyceraldehyde-3-phosphate dehydrogenase // similar to glyceraldehyde-3-phosphate dehydrogenase	XR_031094	---	---	---	---	---	---	---	---	---	NA	NA	XR_032307	96756750	NA	NA	10554817	+	AK188366	7	96756463	NA
java.awt.Color[r=255,g=255,b=255]	10569994	XR_031593	LOC100040234	similar to high-mobility group box 1	XR_031593	---	---	---	---	---	---	---	---	---	predicted gene, OTTMUSG00000020977 | high mobility group box 1	OTTMUSG00000020977 | Hmgb1	NA	4713716	Mm.313345	100041307 | 15289	10569994	+	BC111468	8	4713207	GO:0006810 | GO:0030235 | GO:0005615 | GO:0005515 | GO:0005634 | GO:0006809
java.awt.Color[r=255,g=255,b=255]	10482432	XM_001476037	LOC100041245	glyceraldehyde-3-phosphate dehydrogenase pseudogene	XM_001476037	---	---	---	---	---	---	---	---	---	similar to Glyceraldehyde-3-phosphate dehydrogenase (GAPDH)	LOC100044724	XM_001472922	43374660	NA	100044724	10482432	-	AK188366	2	43374373	NA
java.awt.Color[r=255,g=255,b=255]	10553857	XR_032661	LOC100041386	similar to high-mobility group box 1	XR_032661	---	---	---	---	---	---	---	---	---	predicted gene, 100041386	100041386	XR_032661	70751437	NA	100041386	10553857	+	XR_032661	7	70750905	NA
java.awt.Color[r=255,g=255,b=255]	10348924	XM_001477641 // XM_001477641 // XM_001477641	LOC100041686 // LOC100041686 // LOC100041686	ribosomal protein L18A family member // ribosomal protein L18A family member // ribosomal protein L18A family member	XM_001477641	---	---	---	---	---	---	---	---	---	ribosomal protein L18A | predicted gene, OTTMUSG00000021609	Rpl18a | OTTMUSG00000021609	NM_001111116 | XR_031339	97395786	Mm.475864	76808 | 100041686	10348924	+	BC024609	1	97395174	NA
java.awt.Color[r=255,g=255,b=255]	10414431	XM_001477082 // XM_001477082 // XM_001477082	LOC100041831 // LOC100041831 // LOC100041831	similar to Glyceraldehyde-3-phosphate dehydrogenase (GAPDH) // similar to Glyceraldehyde-3-phosphate dehydrogenase (GAPDH) // similar to Glyceraldehyde-3-phosphate dehydrogenase (GAPDH)	XM_001477082	---	---	---	---	---	---	---	---	---	predicted gene, EG624367	EG624367	XR_034394	49028846	NA	624367	10414431	+	AK188366	14	49028559	NA
java.awt.Color[r=255,g=255,b=255]	10402750	XR_033328	LOC100041886	similar to Ac2-008	XR_033328	---	---	---	---	---	---	---	---	---	high mobility group box 1	Hmgb1	NA	113169248	Mm.313345	15289	10402750	-	BC064790	12	113168702	GO:0006810 | GO:0030235 | GO:0005615 | GO:0005515 | GO:0005634 | GO:0006809
java.awt.Color[r=255,g=255,b=255]	10545125	XM_001477371	LOC100042008	similar to ribosomal protein L23	XM_001477371	---	---	---	---	---	---	---	---	---	ribosomal protein L23	Rpl23	NA	66825754	Mm.453536	65019	10545125	-	BC081448	6	66825256	GO:0003735 | GO:0006412 | GO:0022626 | GO:0005730
java.awt.Color[r=255,g=255,b=255]	10595046	XR_033791	LOC100042107	similar to Glyceraldehyde-3-phosphate dehydrogenase (GAPDH)	XR_033791	---	---	---	---	---	---	---	---	---	predicted gene, 100042107	100042107	XR_033791	75542466	NA	100042107	10595046	-	XR_033791	9	75541460	NA
java.awt.Color[r=255,g=255,b=255]	10360629	XR_033682	LOC100042190	similar to ribosomal protein L21	XR_033682	---	---	---	---	---	---	---	---	---	NA	NA	NA	181855542	NA	NA	10360629	-	NA	1	181855083	NA
java.awt.Color[r=255,g=255,b=255]	10410970	XM_001479178	LOC100042959	similar to heterogeneous nuclear ribonucleoprotein K	XM_001479178	---	---	---	---	---	---	---	---	---	predicted gene, 100042959	100042959	XM_001476909	91402028	NA	100042959	10410970	-	AK203272	13	91400978	NA
java.awt.Color[r=255,g=255,b=255]	10425903	XR_034570 // XR_034570 // XR_034570	LOC100043084 // LOC100043084 // LOC100043084	similar to Glyceraldehyde-3-phosphate dehydrogenase (GAPDH) // similar to Glyceraldehyde-3-phosphate dehydrogenase (GAPDH) // similar to Glyceraldehyde-3-phosphate dehydrogenase (GAPDH)	XR_034570	---	---	---	---	---	---	---	---	---	predicted gene, 100043084	100043084	XR_032480 | XR_032199 | XR_001896	84697748	NA	100043084	10425903	+	XR_032480	15	84696747	NA
java.awt.Color[r=255,g=255,b=255]	10386949	XR_034560	LOC100043312	similar to high-mobility group box 1	XR_034560	---	---	---	---	---	---	---	---	---	high mobility group box 1	Hmgb1	XR_034377 | XR_034482	63660320	Mm.313345	15289	10386949	-	BC064790	11	63659787	GO:0006810 | GO:0030235 | GO:0005615 | GO:0005515 | GO:0005634 | GO:0006809
java.awt.Color[r=255,g=255,b=255]	10452415	XR_034681	LOC100043560	similar to Glyceraldehyde-3-phosphate dehydrogenase (GAPDH)	XR_034681	---	---	---	---	---	---	---	---	---	glyceraldehyde-3-phosphate dehydrogenase | predicted gene, 100043560	Gapdh | 100043560	XR_034681	61920772	Mm.304088	100043560 | 14433	10452415	-	AK194274	17	61920338	GO:0005737 | GO:0005739 | GO:0005515 | GO:0007275 | GO:0004365
java.awt.Color[r=255,g=255,b=255]	10422161	XR_034940 // XR_034940	LOC100043797 // LOC100043797	similar to glyceraldehyde-3-phosphate dehydrogenase // similar to glyceraldehyde-3-phosphate dehydrogenase	XR_034940	---	---	---	---	---	---	---	---	---	MYC binding protein 2	Mycbp2	XR_032736	103770663	Mm.6478	105689	10422161	-	XR_032736	14	103769682	GO:0051493 | GO:0030424 | GO:0042803 | GO:0021785 | GO:0005515 | GO:0015630 | GO:0008045 | GO:0048667 | GO:0032880 | GO:0021952
java.awt.Color[r=255,g=255,b=255]	10477004	XR_034993	LOC100043840	similar to alpha-tubulin isotype M-alpha-2	XR_034993	---	---	---	---	---	---	---	---	---	similar to alpha-tubulin isotype M-alpha-2	LOC100044416	XR_030619	151286045	NA	100044416	10477004	+	BC098321	2	151284692	NA
java.awt.Color[r=255,g=255,b=255]	10542038	XR_034996 // XR_034996 // XR_034996	LOC100043848 // LOC100043848 // LOC100043848	similar to high mobility group protein // similar to high mobility group protein // similar to high mobility group protein	XR_034996	---	---	---	---	---	---	---	---	---	high mobility group box 1	Hmgb1	NA	127418425	Mm.313345	15289	10542038	+	BC064790	6	127361146	GO:0006810 | GO:0030235 | GO:0005615 | GO:0005515 | GO:0005634 | GO:0006809
java.awt.Color[r=255,g=255,b=255]	10593865	NR_003279	LOC236598	28S ribosomal RNA	NR_003279	---	---	---	---	---	---	---	---	---	28S ribosomal RNA	LOC236598	NR_003279	56071633	NA	236598	10593865	-	NR_003279	9	56071524	NA
java.awt.Color[r=255,g=255,b=255]	10410887	XR_033908	LOC238756	similar to ribosomal protein S2	XR_033908	---	---	---	---	---	---	---	---	---	predicted gene, EG238756	EG238756	XR_032483	82518651	NA	238756	10410887	-	XR_032483	13	82517781	NA
java.awt.Color[r=255,g=255,b=255]	10410772	XR_004772	LOC268676	similar to ribosomal protein L21	XR_004772	---	---	---	---	---	---	---	---	---	predicted gene, EG268676	EG268676	XR_034192	78413117	NA	268676	10410772	-	XR_034192	13	78412730	NA
java.awt.Color[r=255,g=255,b=255]	10346808	XM_001479530	LOC433313	similar to hCG39912	XM_001479530	---	---	---	---	---	---	---	---	---	ribosomal protein L17	Rpl17	XM_001478245 | XM_988535 | XM_001479800 | XM_001477007 | XM_001477112 | XM_001005073 | XR_033158 | XM_894484	61133069	Mm.276337	319195	10346808	+	BC091759	1	61132518	NA
java.awt.Color[r=255,g=255,b=255]	10469575	NR_002688	LOC433406	protein tyrosine phosphatase 4a1-like	NR_002688	---	---	---	---	---	---	---	---	---	predicted gene, OTTMUSG00000011595 | protein tyrosine phosphatase 4a1 | predicted gene, 627166 | predicted gene, EG667723	OTTMUSG00000011595 | EG667723 | 627166 | Ptp4a1	NR_002945 | NR_002686 | XR_032003 | NR_002688	19916682	Mm.440606	19243 | 667723 | 433406 | 627166	10469575	+	U84411	2	19913893	GO:0030335 | GO:0005886 | GO:0004727
java.awt.Color[r=255,g=255,b=255]	10515493	XM_485435	LOC433749	similar to Rho family GTPase RhoA	XM_485435	---	---	---	---	---	---	---	---	---	ras homolog gene family, member A	Rhoa	NA	117401926	Mm.757	11848	10515493	-	AF178960	4	117401312	GO:0030036 | GO:0003924 | GO:0007160 | GO:0007266 | GO:0007155 | GO:0007519 | GO:0007229 | GO:0005886 | GO:0000902 | GO:0043149 | GO:0005515 | GO:0030154 | GO:0043524 | GO:0005829 | GO:0005634
java.awt.Color[r=255,g=255,b=255]	10567020	XR_033835	LOC434227	similar to ribosomal protein L7a	XR_033835	---	---	---	---	---	---	---	---	---	ribosomal protein L7a	Rpl7a	XR_031279	120116304	Mm.398371	27176	10567020	-	BC016489	7	120115607	GO:0005624 | GO:0042788
java.awt.Color[r=255,g=255,b=255]	10497483	XR_031745	LOC545506	similar to high-mobility group box 1	XR_031745	---	---	---	---	---	---	---	---	---	high mobility group box 1-like	Hmgb1l	NA	21979965	Mm.475594	625781	10497483	-	AK193635	3	21979325	NA
java.awt.Color[r=255,g=255,b=255]	10518356	XM_620142 // XM_620142 // XM_620142 // XM_620142	LOC545718 // LOC545718 // LOC545718 // LOC545718	similar to ribosomal protein // similar to ribosomal protein // similar to ribosomal protein // similar to ribosomal protein	XM_620142	---	---	---	---	---	---	---	---	---	predicted gene, EG668573 | predicted gene, OTTMUSG00000010660	EG668573 | OTTMUSG00000010660	XR_034201 | XR_035016 | XM_620142	146902313	Mm.227534	668573 | 545718	10518356	-	XR_034201	4	146901846	NA
java.awt.Color[r=255,g=255,b=255]	10529873	XR_032098	LOC545747	"similar to RAB2, member RAS oncogene family "	XR_032098	---	---	---	---	---	---	---	---	---	RAB2A, member RAS oncogene family	Rab2a	NA	44797831	Mm.397471	59021	10529873	-	AB232585	5	44797194	GO:0006886 | GO:0005794
java.awt.Color[r=255,g=255,b=255]	10515113	XR_033258	LOC545974	similar to heterogeneous nuclear ribonucleoprotein A3	XR_033258	---	---	---	---	---	---	---	---	---	heterogeneous nuclear ribonucleoprotein A3	Hnrnpa3	NA	111481031	Mm.331491	229279	10515113	-	BC158038	4	111479963	NA
java.awt.Color[r=255,g=255,b=255]	10528200	XR_033258	LOC545974	similar to heterogeneous nuclear ribonucleoprotein A3	XR_033258	---	---	---	---	---	---	---	---	---	heterogeneous nuclear ribonucleoprotein A3	Hnrnpa3	NA	16236892	Mm.331491	229279	10528200	-	BC158038	5	16235811	NA
java.awt.Color[r=255,g=255,b=255]	10599972	XR_033258	LOC545974	similar to heterogeneous nuclear ribonucleoprotein A3	XR_033258	---	---	---	---	---	---	---	---	---	heterogeneous nuclear ribonucleoprotein A3	Hnrnpa3	NA	68468203	Mm.331491	229279	10599972	+	BC085474	X	68450546	NA
java.awt.Color[r=255,g=255,b=255]	10571205	XR_033786	LOC547008	similar to ribosomal protein L29	XR_033786	---	---	---	---	---	---	---	---	---	hypothetical protein LOC675793	LOC675793	XR_005118	32114791	NA	675793	10571205	+	XR_005118	8	32114337	NA
java.awt.Color[r=255,g=255,b=255]	10599205	XR_032644	LOC621983	similar to Ribosomal protein L7	XR_032644	---	---	---	---	---	---	---	---	---	predicted gene, EG621983	EG621983	XR_031283	34209011	NA	621983	10599205	+	XR_031283	X	34208271	NA
[truncated: 448 more rows]

## Sheet: Sheet2
java.awt.Color[r=255,g=255,b=255]	10562084	AK129228	2310022K01Rik	RIKEN cDNA 2310022K01 gene	AK129228	---	---	---	---	---	---	---	---	---	RIKEN cDNA 2310022K01 gene	2310022K01Rik	NA	31449992	Mm.290410	71909	10562084	-	BC089002	7	31438733	NA
[truncated: 413 more rows]

[truncated: 8 more sheets: Sheet3, Sheet4, Sheet5, Sheet6, Sheet7, Sheet8, Sheet9, Sheet10]
